# Supplementary material for: Clover Root Exudates Favor Novosphingobium sp. HR1a Establishment in the Rhizosphere and Promote Phenanthrene Rhizoremediation
Source: mSphere. 2021 Aug 11;6(4):e00412-21. doi: 10.1128/mSphere.00412-21 (PMC8386446; doi:10.1128/mSphere.00412-21)
Supplement: TABLE S1 [file msphere.00412-21-st001.csv]

	Table S1: Relative quantities of the compounds identified in exudates from gnotobiotic systems at day 3 (3D) and 6 (6D) after planting. C: clover; H: Novosphingobium sp. HR1a; Phe: Phenanthrene. SD: standard deviation
Sugars	Sacarose	Media	SD		Ribose	Media	SD		Fructose	Media	SD		Glucose	Media	SD		Galactose	Media	SD		Maltose	Media	SD		Rhamnose	Media	SD
	C 3D	12.91	0.43		C 3D	10.03	1.37		C 3D	5.58	0.40		C 3D	5.20	0.55		C 3D	5.09	0.61		C 3D	2.99	0.19		C 3D	0.36	0.01
	C 6D	6.56	2.38		C 6D	17.12	6.54		C 6D	4.68	1.56		C 6D	1.86	0.73		C 6D	2.81	1.17		C 6D	4.16	1.54		C 6D	0.28	0.06
	C+H 3D	15.47	0.48		C+H 3D	8.45	0.30		C+H 3D	0.21	0.02		C+H 3D	0.23	0.04		C+H 3D	0.55	0.04		C+H 3D	2.19	0.34		C+H 3D	0.30	0.04
	C+H 6D	5.66	1.22		C+H 6D	20.69	0.98		C+H 6D	0.09	0.03		C+H 6D	0.06	0.01		C+H 6D	0.19	0.03		C+H 6D	3.97	1.65		C+H 6D	0.25	0.07
																		0.00	0.00
	C+Phe 3D A	13.44	4.04		C+Phe 3D A	10.21	2.96		C+Phe 3D A	5.06	1.12		C+Phe 3D A	5.58	1.23		C+Phe 3D A	5.69	1.73		C+Phe 3D A	3.01	0.59		C+Phe 3D A	0.27	0.09
	C+Phe 6D A	5.53	2.39		C+Phe 6D A	7.26	3.22		C+Phe 6D A	3.58	1.41		C+Phe 6D A	2.39	0.68		C+Phe 6D A	2.48	0.75		C+Phe 6D A	2.12	0.87		C+Phe 6D A	0.24	0.10
	C+H+Phe 3D	14.22	0.94		C+H+Phe 3D	13.21	0.32		C+H+Phe 3D	0.10	0.03		C+H+Phe 3D	0.11	0.01		C+H+Phe 3D	0.40	0.05		C+H+Phe 3D	2.68	0.16		C+H+Phe 3D	0.16	0.04
	C+H+Phe 6D	17.45	0.39		C+H+Phe 6D	6.75	0.07		C+H+Phe 6D	0.21	0.02		C+H+Phe 6D	0.09	0.01		C+H+Phe 6D	0.19	0.04		C+H+Phe 6D	1.98	0.08		C+H+Phe 6D	0.12	0.00
Polyols	Myoinositol	Media	SD		D-Pinitol	Media	SD		Glycerol	Media	SD
	C 3D	10.66	0.75		C 3D	12.55	0.53		C 3D	8.32	0.82
	C 6D	14.31	4.50		C 6D	15.07	5.55		C 6D	9.85	3.13
	C+H 3D	11.61	0.40		C+H 3D	13.40	0.53		C+H 3D	6.20	0.09
	C+H 6D	12.76	2.51		C+H 6D	13.99	1.50		C+H 6D	2.99	0.89
	C+Phe 3D A	11.69	2.50		C+Phe 3D A	14.23	4.15		C+Phe 3D A	11.22	2.23
	C+Phe 6D A	8.36	3.18		C+Phe 6D A	8.64	3.43		C+Phe 6D A	9.09	1.88
	C+H+Phe 3D	11.53	0.07		C+H+Phe 3D	10.94	0.25		C+H+Phe 3D	1.83	1.61
	C+H+Phe 6D	13.39	0.49		C+H+Phe 6D	14.24	0.58		C+H+Phe 6D	4.57	0.21
Amino acids	L-Ile	Media	SD		L-Glu	Media	SD		L-Pro	Media	SD		L-Asp	Media	SD		L-Ser	Media	SD		HomoSer	Media	SD		L-Tre	Media	SD		L-Val	Media	SD		L-Ala	Media	SD		L-Gly	Media	SD
	C 3D	2.99	0.78		C 3D	3.05	0.82		C 3D	3.46	0.73		C 3D	1.81	0.39		C 3D	2.03	0.58		C 3D	1.81	0.44		C 3D	1.69	0.33		C 3D	1.47	0.54		C 3D	0.23	0.09		C 3D	0.46	0.28
	C 6D	0.84	0.38		C 6D	2.82	1.01		C 6D	0.89	0.34		C 6D	1.94	0.69		C 6D	0.44	0.20		C 6D	0.91	0.42		C 6D	0.44	0.17		C 6D	0.43	0.20		C 6D	0.05	0.03		C 6D	0.17	0.09
	C+H 3D	0.96	0.05		C+H 3D	2.95	0.34		C+H 3D	3.41	0.14		C+H 3D	0.43	0.09		C+H 3D	0.33	0.03		C+H 3D	0.33	0.03		C+H 3D	0.32	0.01		C+H 3D	0.50	0.05		C+H 3D	0.04	0.01		C+H 3D	0.04	0.07
	C+H 6D	0.08	0.07		C+H 6D	3.46	0.58		C+H 6D	0.53	0.24		C+H 6D	0.60	0.14		C+H 6D	0.14	0.07		C+H 6D	0.23	0.09		C+H 6D	0.05	0.03		C+H 6D	0.03	0.05		C+H 6D	0.03	0.05		C+H 6D	0.01	0.02
	C+Phe 3D A	3.40	0.90		C+Phe 3D A	2.78	0.48		C+Phe 3D A	4.30	0.94		C+Phe 3D A	1.72	0.28		C+Phe 3D A	2.33	0.45		C+Phe 3D A	2.38	0.49		C+Phe 3D A	2.05	0.44		C+Phe 3D A	2.00	0.46		C+Phe 3D A	0.22	0.09		C+Phe 3D A	0.62	0.15
	C+Phe 6D A	0.84	0.32		C+Phe 6D A	1.28	0.27		C+Phe 6D A	0.94	0.22		C+Phe 6D A	0.99	0.16		C+Phe 6D A	0.51	0.07		C+Phe 6D A	0.67	0.17		C+Phe 6D A	0.60	0.16		C+Phe 6D A	0.53	0.05		C+Phe 6D A	0.05	0.00		C+Phe 6D A	0.25	0.04
	C+H+Phe 3D	0.02	0.01		C+H+Phe 3D	1.41	0.99		C+H+Phe 3D	0.49	0.54		C+H+Phe 3D	0.00	0.00		C+H+Phe 3D	0.03	0.04		C+H+Phe 3D	0.03	0.04		C+H+Phe 3D	0.05	0.04		C+H+Phe 3D	0.00	0.00		C+H+Phe 3D	0.00	0.00		C+H+Phe 3D	0.01	0.01
	C+H+Phe 6D	0.03	0.00		C+H+Phe 6D	1.95	0.05		C+H+Phe 6D	0.44	0.02		C+H+Phe 6D	0.00	0.00		C+H+Phe 6D	0.09	0.01		C+H+Phe 6D	0.16	0.02		C+H+Phe 6D	0.06	0.01		C+H+Phe 6D	0.07	0.02		C+H+Phe 6D	0.01	0.01		C+H+Phe 6D	0.05	0.00
Amino acids intermediates	Oxo-Proline	Media	SD		2-hydroxyglutaric acid	Media	SD		Methyl malonic	Media	SD		2-aminoadipic acid	Media	SD		L-Indole-3-lactic acid	Media	SD
	C 3D	3.96	0.59		C 3D	0.94	0.01		C 3D	0.18	0.17		C 3D	0.00	0.00		C 3D	0.00	0.00
	C 6D	4.22	1.65		C 6D	0.89	0.25		C 6D	0.00	0.00		C 6D	0.00	0.00		C 6D	0.00	0.00
	C+H 3D	21.58	1.86		C+H 3D	1.87	0.04		C+H 3D	1.91	0.08		C+H 3D	1.51	0.06		C+H 3D	5.76	1.03
	C+H 6D	20.99	2.87		C+H 6D	1.35	0.05		C+H 6D	0.79	0.30		C+H 6D	1.38	0.39		C+H 6D	4.92	2.67
	C+Phe 3D A	3.76	0.80		C+Phe 3D A	0.88	0.26		C+Phe 3D A	0.24	0.22		C+Phe 3D A	0.00	0.00		C+Phe 3D A	0.00	0.00
	C+Phe 6D A	2.85	1.02		C+Phe 6D A	0.55	0.32		C+Phe 6D A	0.00	0.00		C+Phe 6D A	0.00	0.00		C+Phe 6D A	0.00	0.00
	C+H+Phe 3D	22.79	6.64		C+H+Phe 3D	2.16	0.34		C+H+Phe 3D	0.92	0.79		C+H+Phe 3D	0.69	0.57		C+H+Phe 3D	4.09	1.39
	C+H+Phe 6D	27.08	1.88		C+H+Phe 6D	2.44	0.04		C+H+Phe 6D	0.00	0.00		C+H+Phe 6D	0.64	0.04		C+H+Phe 6D	3.29	0.09
Organic acids	Protocatechuic acid	Media	SD		2,3,4, trihydroxybutyric (isomer 1)	Media	SD		2,3,4, trihydroxybutyric (isomer 2)	Media	SD		Succinic acid	Media	SD		Malic acid	Media	SD		Glyceric acid	Media	SD		4-aminobutanoic (GABA)	Media	SD		Citric acid	Media	SD		Terephthalic acid	Media	SD		Malonic acid (Propanedioic)	Media	SD		Glycolic acid	Media	SD		Gluconic acid (isomer 1)	Media	SD		Gluconic acid (isomer 2)
	C 3D	6.55	0.20		C 3D	2.32	0.22		C 3D	2.97	0.10		C 3D	4.35	0.08		C 3D	3.04	0.20		C 3D	2.62	0.38		C 3D	4.73	2.46		C 3D	1.89	0.08		C 3D	1.66	0.06		C 3D	1.72	0.16		C 3D	0.89	0.04		C 3D	0.40	0.03		C 3D
	C 6D	0.16	0.27		C 6D	2.72	0.81		C 6D	3.43	0.99		C 6D	9.07	3.14		C 6D	6.13	1.81		C 6D	2.90	1.02		C 6D	2.91	1.49		C 6D	3.95	0.94		C 6D	0.00	0.00		C 6D	0.14	0.20		C 6D	1.62	0.73		C 6D	0.54	0.14		C 6D
	C+H 3D	3.35	0.10		C+H 3D	0.96	0.08		C+H 3D	1.41	0.05		C+H 3D	2.46	0.24		C+H 3D	0.26	0.09		C+H 3D	1.36	0.04		C+H 3D	3.58	1.50		C+H 3D	0.17	0.01		C+H 3D	2.42	0.09		C+H 3D	1.93	0.21		C+H 3D	0.51	0.04		C+H 3D	0.34	0.03		C+H 3D
	C+H 6D	0.75	0.18		C+H 6D	1.15	0.04		C+H 6D	1.69	0.02		C+H 6D	0.65	0.02		C+H 6D	0.26	0.02		C+H 6D	1.28	0.21		C+H 6D	10.74	1.26		C+H 6D	0.17	0.06		C+H 6D	0.00	0.00		C+H 6D	2.02	0.27		C+H 6D	2.66	3.03		C+H 6D	0.35	0.09		C+H 6D
	C+Phe 3D A	7.70	1.86		C+Phe 3D A	2.67	0.58		C+Phe 3D A	3.42	0.70		C+Phe 3D A	5.38	1.41		C+Phe 3D A	2.57	0.64		C+Phe 3D A	2.70	0.75		C+Phe 3D A	4.98	1.47		C+Phe 3D A	1.66	0.36		C+Phe 3D A	1.81	0.48		C+Phe 3D A	1.66	0.34		C+Phe 3D A	0.73	0.31		C+Phe 3D A	0.50	0.13		C+Phe 3D A
	C+Phe 6D A	0.51	0.07		C+Phe 6D A	2.14	0.71		C+Phe 6D A	2.28	0.77		C+Phe 6D A	5.58	2.29		C+Phe 6D A	2.74	0.85		C+Phe 6D A	1.98	0.74		C+Phe 6D A	1.44	0.57		C+Phe 6D A	2.11	0.49		C+Phe 6D A	0.00	0.00		C+Phe 6D A	0.01	0.02		C+Phe 6D A	0.95	0.24		C+Phe 6D A	0.36	0.12		C+Phe 6D A
	C+H+Phe 3D	2.07	0.21		C+H+Phe 3D	0.37	0.11		C+H+Phe 3D	0.83	0.17		C+H+Phe 3D	0.98	0.32		C+H+Phe 3D	0.00	0.00		C+H+Phe 3D	0.59	0.37		C+H+Phe 3D	3.30	0.20		C+H+Phe 3D	0.09	0.03		C+H+Phe 3D	2.23	0.04		C+H+Phe 3D	0.68	0.65		C+H+Phe 3D	0.34	0.06		C+H+Phe 3D	0.26	0.03		C+H+Phe 3D
	C+H+Phe 6D	0.43	0.10		C+H+Phe 6D	2.55	0.10		C+H+Phe 6D	2.62	0.11		C+H+Phe 6D	4.41	0.02		C+H+Phe 6D	0.35	0.50		C+H+Phe 6D	2.35	0.12		C+H+Phe 6D	1.23	0.08		C+H+Phe 6D	0.26	0.02		C+H+Phe 6D	0.00	0.00		C+H+Phe 6D	0.00	0.00		C+H+Phe 6D	0.84	1.19		C+H+Phe 6D	0.44	0.03		C+H+Phe 6D
Others	Urea	Media	SD		N-Methacryloylglycine	Media	SD		Uracil	Media	SD
	C 3D	2.70	0.20		C 3D	0.52	0.02		C 3D	0.44	0.05
	C 6D	6.81	2.16		C 6D	0.57	0.29		C 6D	0.87	0.35
	C+H 3D	2.53	0.18		C+H 3D	3.04	0.23		C+H 3D	2.22	0.18
	C+H 6D	4.09	1.13		C+H 6D	3.87	1.31		C+H 6D	2.24	0.45
	C+Phe 3D A	2.91	0.69		C+Phe 3D A	0.61	0.18		C+Phe 3D A	0.68	0.20
	C+Phe 6D A	3.91	1.37		C+Phe 6D A	0.17	0.07		C+Phe 6D A	0.22	0.07
	C+H+Phe 3D	1.54	0.29		C+H+Phe 3D	1.18	0.97		C+H+Phe 3D	1.54	0.57
	C+H+Phe 6D	6.01	0.15		C+H+Phe 6D	2.57	0.00		C+H+Phe 6D	2.40	0.02
[truncated: 38 more columns]
