# Supplementary material for: Clover Root Exudates Favor Novosphingobium sp. HR1a Establishment in the Rhizosphere and Promote Phenanthrene Rhizoremediation
Source: mSphere. 2021 Aug 11;6(4):e00412-21. doi: 10.1128/mSphere.00412-21 (PMC8386446; doi:10.1128/mSphere.00412-21)
Supplement: TABLE S4 [file msphere.00412-21-st004.csv]

Table S4
gene_id	TH1	TH2	gene_name	gene_chr	gene_start	gene_end	gene_strand	gene_length	gene_biotype	gene_description	tf_family
HWN72_00005	24	24	HWN72_00005	NC_999999999.1	637	710	-	74	protein_coding	tRNA-Gln && -	-
HWN72_00010	2266	2213	HWN72_00010	NC_999999999.1	866	2230	+	1365	protein_coding	Ppx/GppA family phosphatase && PF02541:Ppx/GppA phosphatase family	-
HWN72_00015	572	724	HWN72_00015	NC_999999999.1	2227	2907	+	681	protein_coding	RlmE family RNA methyltransferase && PF01728:FtsJ-like methyltransferase	-
HWN72_00020	4607	3698	HWN72_00020	NC_999999999.1	3717	4328	-	612	protein_coding	cytochrome c family protein && PF00034:Cytochrome c	-
HWN72_00025	381	453	HWN72_00025	NC_999999999.1	4464	5363	+	900	protein_coding	prephenate dehydratase && PF00800:Prephenate dehydratase	-
HWN72_00030	255	300	HWN72_00030	NC_999999999.1	5559	6224	+	666	protein_coding	hypothetical protein && -	-
HWN72_00035	444	594	HWN72_00035	NC_999999999.1	6221	7540	+	1320	protein_coding	DUF4350 domain-containing protein && -	-
HWN72_00040	560	614	HWN72_00040	NC_999999999.1	7537	8508	+	972	protein_coding	MoxR family ATPase && PF07726:ATPase family associated with various cellular activities (AAA)	-
HWN72_00045	263	533	HWN72_00045	NC_999999999.1	8513	9841	+	1329	protein_coding	DUF58 domain-containing protein && PF01882:Protein of unknown function DUF58	-
HWN72_00050	92	151	HWN72_00050	NC_999999999.1	9838	10857	+	1020	protein_coding	stage II sporulation protein M && PF01944:Stage II sporulation protein M	-
HWN72_00055	105	120	HWN72_00055	NC_999999999.1	10854	11756	+	903	protein_coding	RDD family protein && PF06271:RDD family	-
HWN72_00060	196	194	HWN72_00060	NC_999999999.1	11761	12222	+	462	protein_coding	GNAT family N-acetyltransferase && PF00583:Acetyltransferase (GNAT) family	Acetyltransf_1
HWN72_00065	196	249	HWN72_00065	NC_999999999.1	12222	12734	+	513	protein_coding	GNAT family N-acetyltransferase && PF00583:Acetyltransferase (GNAT) family	Acetyltransf_1
HWN72_00070	276	246	HWN72_00070	NC_999999999.1	12857	13879	-	1023	protein_coding	zinc transporter ZntB && PF01544:CorA-like Mg2+ transporter protein	-
HWN72_00075	3213	3438	ispG	NC_999999999.1	13968	15098	+	1131	protein_coding	flavodoxin-dependent (E)-4-hydroxy-3-methylbut-2-enyl-diphosphate synthase && PF04551:GcpE protein	-
HWN72_00080	673	821	HWN72_00080	NC_999999999.1	15249	16121	-	873	protein_coding	LysR family transcriptional regulator && PF03466:LysR substrate binding domain|PF00126:Bacterial regulatory helix-turn-helix protein, lysR family	LysR_substrate
HWN72_00085	161	199	HWN72_00085	NC_999999999.1	16284	17141	+	858	protein_coding	transketolase && PF00456:Transketolase, thiamine diphosphate binding domain	-
HWN72_00090	127	102	HWN72_00090	NC_999999999.1	17173	18180	+	1008	protein_coding	transketolase family protein && PF02780:Transketolase, C-terminal domain|PF02779:Transketolase, pyrimidine binding domain	-
HWN72_00095	93	161	HWN72_00095	NC_999999999.1	18299	19597	+	1299	protein_coding	MFS transporter && PF07690:Major Facilitator Superfamily	MFS_1
HWN72_00100	76	120	HWN72_00100	NC_999999999.1	19616	20491	+	876	protein_coding	NAD(P)-dependent oxidoreductase && PF14833:NAD-binding of NADP-dependent 3-hydroxyisobutyrate dehydrogenase|PF03446:NAD binding domain of 6-phosphogluconate dehydrogenase	NAD_binding_2
HWN72_00105	55	45	HWN72_00105	NC_999999999.1	20722	22089	+	1368	protein_coding	carbohydrate porin && PF04966:Carbohydrate-selective porin, OprB family	-
HWN72_00110	3670	3971	HWN72_00110	NC_999999999.1	22165	22743	-	579	protein_coding	opacity protein && -	-
HWN72_00115	133772	186695	rpoC	NC_999999999.1	23311	27597	-	4287	protein_coding	DNA-directed RNA polymerase subunit beta' && PF04998:RNA polymerase Rpb1, domain 5|PF00623:RNA polymerase Rpb1, domain 2|PF05000:RNA polymerase Rpb1, domain 4|PF04997:RNA polymerase Rpb1, domain 1|PF04983:RNA polymerase Rpb1, domain 3	-
HWN72_00120	163857	258226	rpoB	NC_999999999.1	27678	31844	-	4167	protein_coding	DNA-directed RNA polymerase subunit beta && PF04560:RNA polymerase Rpb2, domain 7|PF04565:RNA polymerase Rpb2, domain 3|PF04561:RNA polymerase Rpb2, domain 2|PF10385:RNA polymerase beta subunit external 1 domain|PF00562:RNA polymerase Rpb2, domain 6|PF04563:RNA polymerase beta subunit	RNA_pol_Rpb2_6
HWN72_00125	348	563	HWN72_00125	NC_999999999.1	32290	33396	+	1107	protein_coding	hypothetical protein && -	-
HWN72_00130	18	23	HWN72_00130	NC_999999999.1	33582	33749	+	168	protein_coding	hypothetical protein && -	-
HWN72_00135	74	69	HWN72_00135	NC_999999999.1	33774	34319	+	546	protein_coding	DUF2975 domain-containing protein && PF11188:Protein of unknown function (DUF2975)	-
HWN72_00140	15	12	HWN72_00140	NC_999999999.1	34319	34546	+	228	protein_coding	helix-turn-helix transcriptional regulator && -	-
HWN72_00145	680	882	HWN72_00145	NC_999999999.1	34630	35796	+	1167	protein_coding	low temperature requirement protein A && PF06772:Bacterial low temperature requirement A protein (LtrA)	-
HWN72_00150	19305	48663	rplJ	NC_999999999.1	36107	36619	+	513	protein_coding	50S ribosomal protein L10 && PF00466:Ribosomal protein L10	-
HWN72_00155	29842	41957	rplL	NC_999999999.1	36707	37081	+	375	protein_coding	50S ribosomal protein L7/L12 && PF00542:Ribosomal protein L7/L12 C-terminal domain|PF16320:Ribosomal protein L7/L12 dimerisation domain	-
HWN72_00160	4180	4266	HWN72_00160	NC_999999999.1	37233	37847	+	615	protein_coding	hypothetical protein && -	-
HWN72_00165	177	290	HWN72_00165	NC_999999999.1	37942	38376	-	435	protein_coding	nuclear transport factor 2 family protein && PF13577:SnoaL-like domain	-
HWN72_00170	152	189	HWN72_00170	NC_999999999.1	38373	38795	-	423	protein_coding	c-type cytochrome && PF00034:Cytochrome c	-
HWN72_00175	651	1244	HWN72_00175	NC_999999999.1	38886	40304	+	1419	protein_coding	MATE family efflux transporter && PF01554:MatE	MatE
HWN72_00180	10837	13396	groES	NC_999999999.1	40481	40768	+	288	protein_coding	co-chaperone GroES && -	-
HWN72_00185	85798	139565	groL	NC_999999999.1	40810	42453	+	1644	protein_coding	chaperonin GroEL && PF00118:TCP-1/cpn60 chaperonin family	-
HWN72_00190	3230	3368	HWN72_00190	NC_999999999.1	42778	43839	+	1062	protein_coding	serine hydrolase && PF13354:Beta-lactamase enzyme family	-
HWN72_00195	4451	4348	HWN72_00195	NC_999999999.1	43913	44239	-	327	protein_coding	hypothetical protein && -	-
HWN72_00200	2386	2781	polA	NC_999999999.1	44440	47283	+	2844	protein_coding	DNA polymerase I && PF01612:3'-5' exonuclease|PF02739:5'-3' exonuclease, N-terminal resolvase-like domain|PF00476:DNA polymerase family A|PF01367:5'-3' exonuclease, C-terminal SAM fold	3_5_exonuc
HWN72_00205	161	182	HWN72_00205	NC_999999999.1	47460	48584	+	1125	protein_coding	mechanosensitive ion channel && PF00924:Mechanosensitive ion channel	-
HWN72_00210	60	73	HWN72_00210	NC_999999999.1	48705	48932	-	228	protein_coding	hypothetical protein && -	-
HWN72_00215	286	158	HWN72_00215	NC_999999999.1	49527	50045	+	519	protein_coding	helix-turn-helix domain-containing protein && -	-
HWN72_00220	13924	21262	HWN72_00220	NC_999999999.1	50702	53011	-	2310	protein_coding	CDC48 family AAA ATPase && PF00004:ATPase family associated with various cellular activities (AAA)|PF02359:Cell division protein 48 (CDC48), N-terminal domain|PF02933:Cell division protein 48 (CDC48), domain 2	AAA
HWN72_00225	27814	37890	HWN72_00225	NC_999999999.1	53565	54338	-	774	protein_coding	universal stress protein && PF00582:Universal stress protein family	Usp
HWN72_00230	288	392	HWN72_00230	NC_999999999.1	54512	55279	-	768	protein_coding	NTP transferase domain-containing protein && PF12804:MobA-like NTP transferase domain	-
HWN72_00235	529	836	HWN72_00235	NC_999999999.1	55276	56181	-	906	protein_coding	hypothetical protein && -	-
HWN72_00240	7678	6630	HWN72_00240	NC_999999999.1	56248	57291	-	1044	protein_coding	diacylglycerol kinase && PF00781:Diacylglycerol kinase catalytic domain	-
HWN72_00245	820	1574	HWN72_00245	NC_999999999.1	57454	58587	+	1134	protein_coding	CDP-alcohol phosphatidyltransferase family protein && PF01066:CDP-alcohol phosphatidyltransferase	CDP-OH_P_transf
HWN72_00250	323	474	HWN72_00250	NC_999999999.1	58608	59039	+	432	protein_coding	HIT family protein && -	-
HWN72_00255	1192	1494	HWN72_00255	NC_999999999.1	59208	59963	-	756	protein_coding	phosphocholine cytidylyltransferase family protein && PF00483:Nucleotidyl transferase	-
HWN72_00260	1375	1297	HWN72_00260	NC_999999999.1	60113	61480	+	1368	protein_coding	lipopolysaccharide biosynthesis protein && PF01943:Polysaccharide biosynthesis protein	-
HWN72_00265	696	879	HWN72_00265	NC_999999999.1	61515	62750	+	1236	protein_coding	amidohydrolase && PF07687:Peptidase dimerisation domain|PF01546:Peptidase family M20/M25/M40	Peptidase_M20
HWN72_00270	3577	2204	HWN72_00270	NC_999999999.1	62885	63175	-	291	protein_coding	N-acetyltransferase && -	-
HWN72_00275	541	671	HWN72_00275	NC_999999999.1	63237	64232	+	996	protein_coding	low specificity L-threonine aldolase && PF01212:Beta-eliminating lyase	Beta_elim_lyase
HWN72_00280	269	408	HWN72_00280	NC_999999999.1	64229	65137	+	909	protein_coding	EamA family transporter && PF00892:EamA-like transporter family	DUF6
HWN72_00285	279	324	HWN72_00285	NC_999999999.1	65102	65917	-	816	protein_coding	SDR family NAD(P)-dependent oxidoreductase && -	-
HWN72_00290	6548	6812	pepN	NC_999999999.1	66089	68743	+	2655	protein_coding	aminopeptidase N && PF11940:Domain of unknown function (DUF3458)|PF01433:Peptidase family M1	-
HWN72_00295	466	657	pgeF	NC_999999999.1	68736	69506	+	771	protein_coding	peptidoglycan editing factor PgeF && PF02578:Multi-copper polyphenol oxidoreductase laccase	-
HWN72_00300	8066	8745	petA	NC_999999999.1	70508	71041	+	534	protein_coding	ubiquinol-cytochrome c reductase iron-sulfur subunit && PF00355:Rieske [2Fe-2S] domain|PF10399:Ubiquitinol-cytochrome C reductase Fe-S subunit TAT signal	-
HWN72_00305	16790	20872	HWN72_00305	NC_999999999.1	71065	72366	+	1302	protein_coding	cytochrome b N-terminal domain-containing protein && PF00032:Cytochrome b(C-terminal)/b6/petD|PF13631:Cytochrome b(N-terminal)/b6/petB	-
HWN72_00310	16709	16053	HWN72_00310	NC_999999999.1	72393	73232	+	840	protein_coding	cytochrome c1 && PF02167:Cytochrome C1 family	-
HWN72_00315	592	816	HWN72_00315	NC_999999999.1	73339	73875	+	537	protein_coding	adenine phosphoribosyltransferase && PF00156:Phosphoribosyl transferase domain	Pribosyltran
HWN72_00320	403	581	HWN72_00320	NC_999999999.1	74024	75370	-	1347	protein_coding	malonyl-CoA decarboxylase && PF05292:Malonyl-CoA decarboxylase (MCD)	-
HWN72_00325	1720	1355	HWN72_00325	NC_999999999.1	75781	77757	+	1977	protein_coding	acyltransferase && PF01757:Acyltransferase family	-
HWN72_00330	58	51	HWN72_00330	NC_999999999.1	78043	78116	+	74	protein_coding	tRNA-Gly && -	-
HWN72_00335	585	764	HWN72_00335	NC_999999999.1	78745	80454	+	1710	protein_coding	ubiquinone-dependent pyruvate dehydrogenase && PF02775:Thiamine pyrophosphate enzyme, C-terminal TPP binding domain|PF02776:Thiamine pyrophosphate enzyme, N-terminal TPP binding domain|PF00205:Thiamine pyrophosphate enzyme, central domain	TPP_enzyme_N
HWN72_00340	362	557	HWN72_00340	NC_999999999.1	80451	82091	+	1641	protein_coding	FMN-binding glutamate synthase family protein && PF01645:Conserved region in glutamate synthase	-
HWN72_00345	181	281	HWN72_00345	NC_999999999.1	82389	82691	+	303	protein_coding	hypothetical protein && -	-
HWN72_00350	517	668	HWN72_00350	NC_999999999.1	82715	83032	-	318	protein_coding	hypothetical protein && -	-
HWN72_00355	936	1144	HWN72_00355	NC_999999999.1	83065	83538	-	474	protein_coding	hypothetical protein && -	-
HWN72_00360	669	770	HWN72_00360	NC_999999999.1	83513	83860	-	348	protein_coding	hypothetical protein && -	-
HWN72_00365	6064	4528	HWN72_00365	NC_999999999.1	84008	84352	-	345	protein_coding	hypothetical protein && -	-
HWN72_00370	4526	5784	HWN72_00370	NC_999999999.1	84402	84911	-	510	protein_coding	helix-turn-helix transcriptional regulator && PF00196:Bacterial regulatory proteins, luxR family	GerE
HWN72_00375	14	5	HWN72_00375	NC_999999999.1	85389	86147	-	759	protein_coding	SDR family oxidoreductase && PF00106:short chain dehydrogenase	adh_short
HWN72_00380	46	35	HWN72_00380	NC_999999999.1	86144	87754	-	1611	protein_coding	GMC family oxidoreductase && PF00732:GMC oxidoreductase|PF05199:GMC oxidoreductase	-
HWN72_00385	18	17	HWN72_00385	NC_999999999.1	87751	89802	-	2052	protein_coding	acyltransferase && PF01757:Acyltransferase family	-
HWN72_00390	10	40	HWN72_00390	NC_999999999.1	89904	91055	-	1152	protein_coding	cell wall hydrolase && PF07486:Cell Wall Hydrolase	-
HWN72_00395	53	60	HWN72_00395	NC_999999999.1	91291	92607	+	1317	protein_coding	glycosyltransferase family 4 protein && PF00534:Glycosyl transferases group 1	Glycos_transf_1
HWN72_00400	26	28	HWN72_00400	NC_999999999.1	92725	93690	-	966	protein_coding	hypothetical protein && -	-
HWN72_00405	42	31	HWN72_00405	NC_999999999.1	93725	94495	-	771	protein_coding	CpsD/CapB family tyrosine-protein kinase && PF13614:AAA domain	-
HWN72_00410	70	65	HWN72_00410	NC_999999999.1	94520	96016	-	1497	protein_coding	lipopolysaccharide biosynthesis protein && PF02706:Chain length determinant protein	-
HWN72_00415	48	53	HWN72_00415	NC_999999999.1	96013	97167	-	1155	protein_coding	hypothetical protein && -	-
HWN72_00420	23	14	HWN72_00420	NC_999999999.1	97164	97934	-	771	protein_coding	polysaccharide biosynthesis/export family protein && PF02563:Polysaccharide biosynthesis/export protein	-
HWN72_00425	42	61	HWN72_00425	NC_999999999.1	98139	99038	+	900	protein_coding	WecB/TagA/CpsF family glycosyltransferase && PF03808:Glycosyl transferase WecB/TagA/CpsF family	-
HWN72_00430	44	71	HWN72_00430	NC_999999999.1	99049	100602	+	1554	protein_coding	hypothetical protein && -	-
HWN72_00435	76	105	HWN72_00435	NC_999999999.1	100623	102209	+	1587	protein_coding	O-antigen ligase family protein && PF13425:O-antigen ligase like membrane protein	-
HWN72_00440	29	37	HWN72_00440	NC_999999999.1	102383	103687	-	1305	protein_coding	glycosyltransferase && PF00534:Glycosyl transferases group 1	Glycos_transf_1
HWN72_00445	22	49	HWN72_00445	NC_999999999.1	103684	105060	-	1377	protein_coding	oligosaccharide flippase family protein && PF01943:Polysaccharide biosynthesis protein	-
HWN72_00450	30	80	HWN72_00450	NC_999999999.1	105322	106506	+	1185	protein_coding	glycosyltransferase && PF13641:Glycosyltransferase like family 2	-
HWN72_00455	15	28	HWN72_00455	NC_999999999.1	106503	107429	+	927	protein_coding	glycosyltransferase family 2 protein && PF00535:Glycosyl transferase family 2|PF13632:Glycosyl transferase family group 2	Glycos_transf_2
HWN72_00460	160	206	HWN72_00460	NC_999999999.1	107562	112217	+	4656	protein_coding	LLM class flavin-dependent oxidoreductase && PF00501:AMP-binding enzyme|PF02911:Formyl transferase, C-terminal domain|PF00550:Phosphopantetheine attachment site|PF00296:Luciferase-like monooxygenase|PF00551:Formyl transferase|PF13193:AMP-binding enzyme C-terminal domain	AMP-binding
HWN72_00465	156	207	HWN72_00465	NC_999999999.1	112221	118700	+	6480	protein_coding	SDR family NAD(P)-dependent oxidoreductase && PF00698:Acyl transferase domain|PF16197:Ketoacyl-synthetase C-terminal extension|PF14765:Polyketide synthase dehydratase|PF08659:KR domain|PF00975:Thioesterase domain|PF00550:Phosphopantetheine attachment site|PF00109:Beta-ketoacyl synthase, N-terminal domain|PF02801:Beta-ketoacyl synthase, C-terminal domain	ketoacyl-synt
HWN72_00470	33	23	HWN72_00470	NC_999999999.1	118697	119683	+	987	protein_coding	glycosyltransferase family 2 protein && PF13641:Glycosyltransferase like family 2	-
HWN72_00475	27	30	HWN72_00475	NC_999999999.1	119688	120374	+	687	protein_coding	4'-phosphopantetheinyl transferase superfamily protein && PF01648:4'-phosphopantetheinyl transferase superfamily	ACPS
HWN72_00480	308	240	HWN72_00480	NC_999999999.1	120414	120647	-	234	protein_coding	helix-turn-helix transcriptional regulator && -	-
HWN72_00485	134	115	HWN72_00485	NC_999999999.1	120865	121698	-	834	protein_coding	response regulator transcription factor && PF00196:Bacterial regulatory proteins, luxR family	GerE
HWN72_00490	6	4	rfbC	NC_999999999.1	122117	122695	+	579	protein_coding	dTDP-4-dehydrorhamnose 3%2C5-epimerase && PF00908:dTDP-4-dehydrorhamnose 3,5-epimerase	-
HWN72_00495	25	19	rfbB	NC_999999999.1	122686	123744	+	1059	protein_coding	dTDP-glucose 4%2C6-dehydratase && PF16363:GDP-mannose 4,6 dehydratase	-
HWN72_00500	20	12	rfbD	NC_999999999.1	123741	124661	+	921	protein_coding	dTDP-4-dehydrorhamnose reductase && PF04321:RmlD substrate binding domain	-
HWN72_00505	17	42	rfbA	NC_999999999.1	124658	125593	+	936	protein_coding	glucose-1-phosphate thymidylyltransferase RfbA && PF00483:Nucleotidyl transferase	-
HWN72_00510	115	100	HWN72_00510	NC_999999999.1	125795	127045	-	1251	protein_coding	family 43 glycosylhydrolase && PF04616:Glycosyl hydrolases family 43	-
HWN72_00515	811	894	HWN72_00515	NC_999999999.1	127134	129989	-	2856	protein_coding	TonB-dependent receptor && PF07715:TonB-dependent Receptor Plug Domain|PF00593:TonB dependent receptor	TonB_dep_Rec
HWN72_00520	294	394	HWN72_00520	NC_999999999.1	130436	131782	+	1347	protein_coding	MFS transporter && PF07690:Major Facilitator Superfamily	MFS_1
HWN72_00525	334	379	HWN72_00525	NC_999999999.1	131779	133617	+	1839	protein_coding	hypothetical protein && -	-
HWN72_00530	349	400	HWN72_00530	NC_999999999.1	133747	134637	-	891	protein_coding	LysR family transcriptional regulator && PF00126:Bacterial regulatory helix-turn-helix protein, lysR family|PF03466:LysR substrate binding domain	LysR_substrate
HWN72_00535	103	130	kdgD	NC_999999999.1	134799	135725	+	927	protein_coding	5-dehydro-4-deoxyglucarate dehydratase && PF00701:Dihydrodipicolinate synthetase family	-
HWN72_00540	398	619	HWN72_00540	NC_999999999.1	136130	137110	-	981	protein_coding	alpha/beta hydrolase && PF07859:alpha/beta hydrolase fold	Abhydrolase_3
HWN72_00545	3009	4797	HWN72_00545	NC_999999999.1	137113	138393	-	1281	protein_coding	MFS transporter && PF07690:Major Facilitator Superfamily	MFS_1
HWN72_00550	2317	3671	HWN72_00550	NC_999999999.1	138446	139243	-	798	protein_coding	2-keto-4-pentenoate hydratase && -	-
HWN72_00555	582	808	HWN72_00555	NC_999999999.1	139537	140553	+	1017	protein_coding	LacI family DNA-binding transcriptional regulator && PF00356:Bacterial regulatory proteins, lacI family|PF13377:Periplasmic binding protein-like domain	LacI
HWN72_00560	13508	11745	kduI	NC_999999999.1	140845	141681	+	837	protein_coding	5-dehydro-4-deoxy-D-glucuronate isomerase && PF04962:KduI/IolB family	-
HWN72_00565	3248	4238	kduD	NC_999999999.1	141773	142528	+	756	protein_coding	2-dehydro-3-deoxy-D-gluconate 5-dehydrogenase KduD && PF00106:short chain dehydrogenase	adh_short
HWN72_00570	200	400	HWN72_00570	NC_999999999.1	142528	142832	+	305	protein_coding	sugar kinase && PF00294:pfkB family carbohydrate kinase	PfkB
HWN72_00575	106	173	HWN72_00575	NC_999999999.1	142833	142935	+	103	protein_coding	sugar kinase && -	-
HWN72_00580	803	1002	HWN72_00580	NC_999999999.1	143057	144604	+	1548	protein_coding	carboxylesterase/lipase family protein && PF00135:Carboxylesterase family	COesterase
HWN72_00585	386	697	HWN72_00585	NC_999999999.1	144665	145018	-	354	protein_coding	cupin domain-containing protein && PF07883:Cupin domain	Cupin_2
HWN72_00590	4677	7576	HWN72_00590	NC_999999999.1	145057	146403	-	1347	protein_coding	pectate lyase && -	-
HWN72_00595	10218	14920	HWN72_00595	NC_999999999.1	146658	149546	+	2889	protein_coding	TonB-dependent receptor && PF00593:TonB dependent receptor|PF07715:TonB-dependent Receptor Plug Domain	TonB_dep_Rec
HWN72_00600	857	1270	HWN72_00600	NC_999999999.1	149623	150633	+	1011	protein_coding	alpha/beta hydrolase && PF12695:Alpha/beta hydrolase family	-
HWN72_00605	78	115	HWN72_00605	NC_999999999.1	150852	151679	-	828	protein_coding	aldose 1-epimerase && PF01263:Aldose 1-epimerase	Aldose_epim
HWN72_00610	22	18	HWN72_00610	NC_999999999.1	151676	153109	-	1434	protein_coding	sugar porter family MFS transporter && PF00083:Sugar (and other) transporter	Sugar_tr
HWN72_00615	3	2	HWN72_00615	NC_999999999.1	153165	154043	-	879	protein_coding	SMP-30/gluconolactonase/LRE family protein && PF08450:SMP-30/Gluconolaconase/LRE-like region	-
HWN72_00620	7	0	HWN72_00620	NC_999999999.1	154027	154818	-	792	protein_coding	SDR family oxidoreductase && PF00106:short chain dehydrogenase	adh_short
HWN72_00625	72	110	HWN72_00625	NC_999999999.1	154844	155980	-	1137	protein_coding	fumarylacetoacetate hydrolase family protein && PF01557:Fumarylacetoacetate (FAA) hydrolase family	FAA_hydrolase
HWN72_00630	835	1143	HWN72_00630	NC_999999999.1	156137	157786	-	1650	protein_coding	family 43 glycosylhydrolase && PF04616:Glycosyl hydrolases family 43	-
HWN72_00635	293	391	HWN72_00635	NC_999999999.1	157890	158957	+	1068	protein_coding	LacI family DNA-binding transcriptional regulator && PF13377:Periplasmic binding protein-like domain|PF00356:Bacterial regulatory proteins, lacI family	LacI
HWN72_00640	280	433	HWN72_00640	NC_999999999.1	159023	160453	-	1431	protein_coding	mannitol dehydrogenase family protein && PF01232:Mannitol dehydrogenase Rossmann domain|PF08125:Mannitol dehydrogenase C-terminal domain	Mannitol_dh_C
HWN72_00645	698	965	uxaC	NC_999999999.1	160450	161892	-	1443	protein_coding	glucuronate isomerase && PF02614:Glucuronate isomerase	-
HWN72_00650	944	1292	HWN72_00650	NC_999999999.1	161974	163476	+	1503	protein_coding	altronate dehydratase && PF04295:D-galactarate dehydratase / Altronate hydrolase, C terminus|PF08666:SAF domain	-
HWN72_00655	295	317	HWN72_00655	NC_999999999.1	163608	164171	-	564	protein_coding	hypothetical protein && -	-
HWN72_00660	213	239	HWN72_00660	NC_999999999.1	164168	165523	-	1356	protein_coding	HAMP domain-containing histidine kinase && PF02518:Histidine kinase-, DNA gyrase B-, and HSP90-like ATPase	HATPase_c
HWN72_00665	257	328	HWN72_00665	NC_999999999.1	165549	166235	-	687	protein_coding	response regulator transcription factor && PF00486:Transcriptional regulatory protein, C terminal|PF00072:Response regulator receiver domain	Trans_reg_C
HWN72_00670	1302	1161	HWN72_00670	NC_999999999.1	166611	167375	-	765	protein_coding	penicillin-binding protein activator LpoB && PF03783:Curli production assembly/transport component CsgG	-
HWN72_00675	554	844	HWN72_00675	NC_999999999.1	167504	168361	-	858	protein_coding	pantoate--beta-alanine ligase && PF02569:Pantoate-beta-alanine ligase	-
HWN72_00680	1015	830	HWN72_00680	NC_999999999.1	168510	169322	+	813	protein_coding	AAA family ATPase && PF09140:ATPase MipZ	-
HWN72_00685	155	188	HWN72_00685	NC_999999999.1	169334	169618	+	285	protein_coding	J domain-containing protein && -	-
HWN72_00690	545	617	HWN72_00690	NC_999999999.1	169615	170364	-	750	protein_coding	SDR family NAD(P)-dependent oxidoreductase && PF00106:short chain dehydrogenase	adh_short
HWN72_00695	518	750	HWN72_00695	NC_999999999.1	170376	171257	-	882	protein_coding	aldose 1-epimerase family protein && PF01263:Aldose 1-epimerase	Aldose_epim
HWN72_00700	6362	8795	HWN72_00700	NC_999999999.1	171391	173781	-	2391	protein_coding	phenylalanine--tRNA ligase subunit beta && PF01588:Putative tRNA binding domain|PF03147:Ferredoxin-fold anticodon binding domain|PF03483:B3/4 domain|PF03484:tRNA synthetase B5 domain	-
HWN72_00705	3397	4812	pheS	NC_999999999.1	173801	174889	-	1089	protein_coding	phenylalanine--tRNA ligase subunit alpha && PF01409:tRNA synthetases class II core domain (F)|PF02912:Aminoacyl tRNA synthetase class II, N-terminal domain	tRNA-synt_2d
HWN72_00710	605	938	HWN72_00710	NC_999999999.1	174946	175278	-	333	protein_coding	GIY-YIG nuclease family protein && PF01541:GIY-YIG catalytic domain	GIY-YIG
HWN72_00715	9596	10281	rplT	NC_999999999.1	175501	175866	-	366	protein_coding	50S ribosomal protein L20 && PF00453:Ribosomal protein L20	-
HWN72_00720	3306	1916	rpmI	NC_999999999.1	175880	176083	-	204	protein_coding	50S ribosomal protein L35 && -	-
HWN72_00725	77	129	HWN72_00725	NC_999999999.1	176232	176654	-	423	protein_coding	gamma-glutamylcyclotransferase && PF06094:Gamma-glutamyl cyclotransferase, AIG2-like	-
HWN72_00730	948	978	HWN72_00730	NC_999999999.1	176658	177458	-	801	protein_coding	inositol monophosphatase family protein && PF00459:Inositol monophosphatase family	-
HWN72_00735	645	615	HWN72_00735	NC_999999999.1	177638	178582	+	945	protein_coding	helix-turn-helix domain-containing protein && PF12833:Helix-turn-helix domain	-
HWN72_00740	1856	2037	HWN72_00740	NC_999999999.1	178737	179672	-	936	protein_coding	ribose-phosphate pyrophosphokinase && PF13793:N-terminal domain of ribose phosphate pyrophosphokinase|PF14572:Phosphoribosyl synthetase-associated domain	-
HWN72_00745	2030	2829	glpX	NC_999999999.1	180373	181353	-	981	protein_coding	class II fructose-bisphosphatase && PF03320:Bacterial fructose-1,6-bisphosphatase, glpX-encoded	-
HWN72_00750	953	1080	HWN72_00750	NC_999999999.1	181525	181872	+	348	protein_coding	hypothetical protein && -	-
HWN72_00755	2504	3026	HWN72_00755	NC_999999999.1	181962	183269	-	1308	protein_coding	homoserine dehydrogenase && PF03447:Homoserine dehydrogenase, NAD binding domain|PF00742:Homoserine dehydrogenase|PF01842:ACT domain	ACT
HWN72_00760	1637	1301	HWN72_00760	NC_999999999.1	183343	184188	-	846	protein_coding	hypothetical protein && -	-
HWN72_00765	26432	33101	HWN72_00765	NC_999999999.1	184556	185218	+	663	protein_coding	TonB family protein && PF03544:Gram-negative bacterial TonB protein C-terminal	-
HWN72_00770	49075	66850	HWN72_00770	NC_999999999.1	185299	186063	+	765	protein_coding	MotA/TolQ/ExbB proton channel family protein && PF01618:MotA/TolQ/ExbB proton channel family	-
HWN72_00775	11688	16284	HWN72_00775	NC_999999999.1	186196	186726	+	531	protein_coding	biopolymer transporter ExbD && PF02472:Biopolymer transport protein ExbD/TolR	-
HWN72_00780	10417	10955	HWN72_00780	NC_999999999.1	186752	187186	+	435	protein_coding	biopolymer transporter ExbD && PF02472:Biopolymer transport protein ExbD/TolR	-
HWN72_00785	335	484	HWN72_00785	NC_999999999.1	187260	189737	-	2478	protein_coding	ligase-associated DNA damage response DEXH box helicase && PF00271:Helicase conserved C-terminal domain|PF00270:DEAD/DEAH box helicase|PF08494:DEAD/H associated	DEAD
HWN72_00790	303	388	HWN72_00790	NC_999999999.1	189796	191193	-	1398	protein_coding	phosphomannomutase/phosphoglucomutase && PF00408:Phosphoglucomutase/phosphomannomutase, C-terminal domain|PF02878:Phosphoglucomutase/phosphomannomutase, alpha/beta/alpha domain I|PF02879:Phosphoglucomutase/phosphomannomutase, alpha/beta/alpha domain II|PF02880:Phosphoglucomutase/phosphomannomutase, alpha/beta/alpha domain III	PGM_PMM_III
HWN72_00795	2064	2297	HWN72_00795	NC_999999999.1	191368	192903	+	1536	protein_coding	peptide chain release factor 3 && PF16658:Class II release factor RF3, C-terminal domain|PF00009:Elongation factor Tu GTP binding domain	GTP_EFTU
HWN72_00800	415	383	HWN72_00800	NC_999999999.1	192993	193697	+	705	protein_coding	endonuclease/exonuclease/phosphatase family protein && PF03372:Endonuclease/Exonuclease/phosphatase family	Exo_endo_phos
HWN72_00805	508	558	HWN72_00805	NC_999999999.1	193860	194198	+	339	protein_coding	P-II family nitrogen regulator && PF00543:Nitrogen regulatory protein P-II	-
HWN72_00810	646	892	HWN72_00810	NC_999999999.1	194213	195523	+	1311	protein_coding	ammonium transporter && PF00909:Ammonium Transporter Family	Ammonium_transp
HWN72_00815	243	169	HWN72_00815	NC_999999999.1	195702	196040	+	339	protein_coding	P-II family nitrogen regulator && PF00543:Nitrogen regulatory protein P-II	-
HWN72_00820	759	587	HWN72_00820	NC_999999999.1	196089	196514	-	426	protein_coding	TIGR01244 family phosphatase && PF04273:Putative phosphatase (DUF442)	-
HWN72_00825	22995	35836	HWN72_00825	NC_999999999.1	196800	197594	+	795	protein_coding	cold-shock protein && PF00313:'Cold-shock' DNA-binding domain	CSD
HWN72_00830	13138	17302	HWN72_00830	NC_999999999.1	197783	198973	+	1191	protein_coding	aspartate aminotransferase family protein && PF00202:Aminotransferase class-III	Aminotran_3
HWN72_00835	6104	9634	argF	NC_999999999.1	198970	199896	+	927	protein_coding	ornithine carbamoyltransferase && PF02729:Aspartate/ornithine carbamoyltransferase, carbamoyl-P binding domain|PF00185:Aspartate/ornithine carbamoyltransferase, Asp/Orn binding domain	-
HWN72_00840	2304	2985	HWN72_00840	NC_999999999.1	199893	200798	+	906	protein_coding	Hsp33 family molecular chaperone HslO && PF01430:Hsp33 protein	-
HWN72_00845	1357	1432	HWN72_00845	NC_999999999.1	200905	201306	+	402	protein_coding	hypothetical protein && -	-
HWN72_00850	1569	1527	queC	NC_999999999.1	201372	202079	+	708	protein_coding	7-cyano-7-deazaguanine synthase QueC && PF06508:Queuosine biosynthesis protein QueC	-
HWN72_00855	113027	146939	HWN72_00855	NC_999999999.1	202222	203235	-	1014	protein_coding	OmpA family protein && PF00691:OmpA family|PF13505:Outer membrane protein beta-barrel domain	-
HWN72_00860	2649	520	HWN72_00860	NC_999999999.1	203425	203883	-	459	protein_coding	DUF2793 domain-containing protein && PF10983:Protein of unknown function (DUF2793)	-
HWN72_00865	94	143	HWN72_00865	NC_999999999.1	203920	206112	-	2193	protein_coding	hypothetical protein && PF13550:Putative phage tail protein	-
HWN72_00870	3	14	HWN72_00870	NC_999999999.1	206114	206539	-	426	protein_coding	hypothetical protein && -	-
HWN72_00875	5	17	HWN72_00875	NC_999999999.1	206536	207357	-	822	protein_coding	DUF2163 domain-containing protein && PF09931:Uncharacterized conserved protein (DUF2163)|PF09356:Phage conserved hypothetical protein BR0599	-
HWN72_00880	85	135	HWN72_00880	NC_999999999.1	207354	209696	-	2343	protein_coding	DUF2460 domain-containing protein && PF09343:Conserved hypothetical protein 2217 (DUF2460)	-
HWN72_00885	0	7	HWN72_00885	NC_999999999.1	209708	210268	-	561	protein_coding	tail tape measure protein && -	-
HWN72_00890	0	0	HWN72_00890	NC_999999999.1	210258	210446	-	189	protein_coding	phage tail assembly chaperone && -	-
HWN72_00895	0	3	HWN72_00895	NC_999999999.1	210443	210751	-	309	protein_coding	gene transfer agent family protein && PF11836:Phage tail tube protein, GTA-gp10	-
HWN72_00900	9	1	HWN72_00900	NC_999999999.1	210748	211155	-	408	protein_coding	phage major tail protein%2C TP901-1 family && PF06199:Phage tail tube protein	-
HWN72_00905	6	3	HWN72_00905	NC_999999999.1	211343	211732	-	390	protein_coding	DUF3168 domain-containing protein && PF11367:Protein of unknown function (DUF3168)	-
HWN72_00910	0	0	HWN72_00910	NC_999999999.1	211736	211909	-	174	protein_coding	hypothetical protein && -	-
HWN72_00915	3	12	HWN72_00915	NC_999999999.1	211906	212463	-	558	protein_coding	phage head-tail connector protein && -	-
HWN72_00920	22	25	HWN72_00920	NC_999999999.1	212670	213809	-	1140	protein_coding	phage major capsid protein && PF05065:Phage capsid family	-
HWN72_00925	0	10	HWN72_00925	NC_999999999.1	213955	214392	-	438	protein_coding	HK97 family phage prohead protease && PF04586:Caudovirus prohead serine protease	-
HWN72_00930	2	5	HWN72_00930	NC_999999999.1	214389	214697	-	309	protein_coding	hypothetical protein && -	-
HWN72_00935	9	36	HWN72_00935	NC_999999999.1	214694	215842	-	1149	protein_coding	phage portal protein && PF04860:Phage portal protein	-
HWN72_00940	58	91	HWN72_00940	NC_999999999.1	216077	217402	-	1326	protein_coding	DNA-packaging protein && PF03237:Terminase-like family	-
HWN72_00945	45	55	HWN72_00945	NC_999999999.1	217395	217904	-	510	protein_coding	hypothetical protein && -	-
HWN72_00950	444	562	HWN72_00950	NC_999999999.1	218093	218731	+	639	protein_coding	DedA family protein && -	-
HWN72_00955	174	267	HWN72_00955	NC_999999999.1	218796	219752	+	957	protein_coding	TauD/TfdA family dioxygenase && PF02668:Taurine catabolism dioxygenase TauD, TfdA family	-
HWN72_00960	139	180	HWN72_00960	NC_999999999.1	219789	220652	+	864	protein_coding	alpha/beta hydrolase && PF12695:Alpha/beta hydrolase family	-
HWN72_00965	316	398	HWN72_00965	NC_999999999.1	220657	221178	+	522	protein_coding	nuclear transport factor 2 family protein && PF13577:SnoaL-like domain	-
HWN72_00970	7337	9200	HWN72_00970	NC_999999999.1	221253	222521	-	1269	protein_coding	cytochrome P450 && PF00067:Cytochrome P450	p450
HWN72_00975	907	1296	HWN72_00975	NC_999999999.1	222656	223606	+	951	protein_coding	ABC transporter ATP-binding protein && PF00005:ABC transporter	ABC_tran
HWN72_00980	320	80	HWN72_00980	NC_999999999.1	223831	224001	-	171	protein_coding	hypothetical protein && -	-
HWN72_00985	1630	1490	nadB	NC_999999999.1	224200	225801	+	1602	protein_coding	L-aspartate oxidase && PF02910:Fumarate reductase flavoprotein C-term|PF00890:FAD binding domain	-
HWN72_00990	219	241	HWN72_00990	NC_999999999.1	225937	226179	-	243	protein_coding	GlsB/YeaQ/YmgE family stress response membrane protein && -	-
HWN72_00995	17373	21633	HWN72_00995	NC_999999999.1	226825	228858	+	2034	protein_coding	ribonucleoside-diphosphate reductase subunit alpha && PF00317:Ribonucleotide reductase, all-alpha domain|PF02867:Ribonucleotide reductase, barrel domain	Ribonuc_red_lgC
HWN72_01000	868	713	HWN72_01000	NC_999999999.1	229546	230148	-	603	protein_coding	TlpA family protein disulfide reductase && PF08534:Redoxin	-
HWN72_01005	1400	1666	argH	NC_999999999.1	230168	231541	+	1374	protein_coding	argininosuccinate lyase && PF00206:Lyase|PF14698:Argininosuccinate lyase C-terminal	-
HWN72_01010	133	162	HWN72_01010	NC_999999999.1	231549	231833	+	285	protein_coding	hypothetical protein && -	-
HWN72_01015	1357	1905	lysA	NC_999999999.1	231844	233103	+	1260	protein_coding	diaminopimelate decarboxylase && PF02784:Pyridoxal-dependent decarboxylase, pyridoxal binding domain|PF00278:Pyridoxal-dependent decarboxylase, C-terminal sheet domain	-
HWN72_01020	284	473	HWN72_01020	NC_999999999.1	233224	234000	+	777	protein_coding	siroheme synthase && -	-
HWN72_01025	151	122	ruvX	NC_999999999.1	234148	234618	-	471	protein_coding	Holliday junction resolvase RuvX && PF03652:Holliday junction resolvase	-
HWN72_01030	528	702	HWN72_01030	NC_999999999.1	234615	235736	-	1122	protein_coding	DUF3089 domain-containing protein && PF11288:Protein of unknown function (DUF3089)	-
HWN72_01035	1478	1234	lepB	NC_999999999.1	235743	236663	-	921	protein_coding	signal peptidase I && PF00717:Peptidase S24-like	Peptidase_S24
HWN72_01040	607	862	HWN72_01040	NC_999999999.1	236683	237087	-	405	protein_coding	holo-ACP synthase && PF01648:4'-phosphopantetheinyl transferase superfamily	ACPS
HWN72_01045	814	1202	HWN72_01045	NC_999999999.1	237113	237853	-	741	protein_coding	pyridoxine 5'-phosphate synthase && PF03740:Pyridoxal phosphate biosynthesis protein PdxJ	-
HWN72_01050	1288	1863	HWN72_01050	NC_999999999.1	237910	238491	-	582	protein_coding	orotate phosphoribosyltransferase && PF00156:Phosphoribosyl transferase domain	Pribosyltran
HWN72_01055	5810	6639	coxB	NC_999999999.1	238702	239739	+	1038	protein_coding	cytochrome c oxidase subunit II && PF00116:Cytochrome C oxidase subunit II, periplasmic domain|PF02790:Cytochrome C oxidase subunit II, transmembrane domain	-
HWN72_01060	14592	16702	ctaD	NC_999999999.1	239770	241452	+	1683	protein_coding	cytochrome c oxidase subunit I && PF00115:Cytochrome C and Quinol oxidase polypeptide I	-
HWN72_01065	1781	2549	HWN72_01065	NC_999999999.1	241566	242492	+	927	protein_coding	protoheme IX farnesyltransferase && PF01040:UbiA prenyltransferase family	UbiA
HWN72_01070	704	714	HWN72_01070	NC_999999999.1	242627	243214	+	588	protein_coding	cytochrome c oxidase assembly protein && PF04442:Cytochrome c oxidase assembly protein CtaG/Cox11	-
HWN72_01075	5298	4802	HWN72_01075	NC_999999999.1	243297	244118	+	822	protein_coding	cytochrome c oxidase subunit 3 && PF00510:Cytochrome c oxidase subunit III	-
HWN72_01080	286	488	HWN72_01080	NC_999999999.1	244207	244761	+	555	protein_coding	SURF1 family protein && PF02104:SURF1 family	-
HWN72_01085	2109	2865	HWN72_01085	NC_999999999.1	245015	246418	+	1404	protein_coding	threonine synthase && PF00291:Pyridoxal-phosphate dependent enzyme|PF14821:Threonine synthase N terminus	PALP
HWN72_01090	796	1403	HWN72_01090	NC_999999999.1	246418	247305	+	888	protein_coding	class I SAM-dependent methyltransferase && PF10672:S-adenosylmethionine-dependent methyltransferase	-
HWN72_01095	472	368	HWN72_01095	NC_999999999.1	247440	247811	+	372	protein_coding	dihydroneopterin aldolase && PF02152:Dihydroneopterin aldolase	-
HWN72_01100	104	96	HWN72_01100	NC_999999999.1	247808	248167	+	360	protein_coding	hypothetical protein && -	-
HWN72_01105	2238	2759	moaA	NC_999999999.1	248164	249183	+	1020	protein_coding	GTP 3'%2C8-cyclase MoaA && PF04055:Radical SAM superfamily|PF06463:Molybdenum Cofactor Synthesis C|PF13353:4Fe-4S single cluster domain	Radical_SAM
HWN72_01110	142	263	HWN72_01110	NC_999999999.1	249185	249439	+	255	protein_coding	MoaD/ThiS family protein && -	-
HWN72_01115	425	739	HWN72_01115	NC_999999999.1	249441	249884	+	444	protein_coding	molybdenum cofactor biosynthesis protein MoaE && PF02391:MoaE protein	-
HWN72_01120	367646	569939	HWN72_01120	NC_999999999.1	250118	250549	+	432	protein_coding	hypothetical protein && -	-
HWN72_01125	2023	3381	HWN72_01125	NC_999999999.1	250659	251312	-	654	protein_coding	HPP family protein && PF04982:HPP family	-
HWN72_01130	313	437	HWN72_01130	NC_999999999.1	251383	251715	-	333	protein_coding	hypothetical protein && -	-
HWN72_01135	1346	1713	HWN72_01135	NC_999999999.1	251860	252438	-	579	protein_coding	nitroreductase family protein && PF00881:Nitroreductase family	Nitroreductase
HWN72_01140	1004	1245	HWN72_01140	NC_999999999.1	252523	253221	-	699	protein_coding	pirin family protein && PF02678:Pirin	-
HWN72_01145	847	1294	HWN72_01145	NC_999999999.1	253337	254251	+	915	protein_coding	LysR family transcriptional regulator && PF00126:Bacterial regulatory helix-turn-helix protein, lysR family|PF03466:LysR substrate binding domain	LysR_substrate
HWN72_01150	1653	2616	HWN72_01150	NC_999999999.1	254292	255041	+	750	protein_coding	folate-binding protein YgfZ && -	-
HWN72_01155	4730	5621	HWN72_01155	NC_999999999.1	255064	255627	-	564	protein_coding	GNAT family N-acetyltransferase && PF13302:Acetyltransferase (GNAT) domain	-
HWN72_01160	3857	5999	HWN72_01160	NC_999999999.1	255816	256376	-	561	protein_coding	GNAT family N-acetyltransferase && PF13302:Acetyltransferase (GNAT) domain	-
HWN72_01165	9160	8528	rpmA	NC_999999999.1	256659	256928	-	270	protein_coding	50S ribosomal protein L27 && -	-
HWN72_01170	10863	13503	rplU	NC_999999999.1	256953	257249	-	297	protein_coding	50S ribosomal protein L21 && -	-
HWN72_01175	457	604	HWN72_01175	NC_999999999.1	257501	258043	+	543	protein_coding	hypothetical protein && -	-
HWN72_01180	3392	3835	HWN72_01180	NC_999999999.1	258135	259460	+	1326	protein_coding	dihydroorotase && PF01979:Amidohydrolase family	Amidohydro_1
HWN72_01185	440	686	rarD	NC_999999999.1	259545	260459	-	915	protein_coding	EamA family transporter RarD && PF00892:EamA-like transporter family	DUF6
HWN72_01190	10564	9654	HWN72_01190	NC_999999999.1	260681	261121	+	441	protein_coding	glycine zipper 2TM domain-containing protein && PF05433:Glycine zipper 2TM domain	-
HWN72_01195	1126	1198	HWN72_01195	NC_999999999.1	261488	262201	+	714	protein_coding	hypothetical protein && -	-
HWN72_01200	904	900	HWN72_01200	NC_999999999.1	262325	263770	-	1446	protein_coding	succinylglutamate-semialdehyde dehydrogenase && PF00171:Aldehyde dehydrogenase family	Aldedh
HWN72_01205	605	759	HWN72_01205	NC_999999999.1	263884	265281	-	1398	protein_coding	YdiU family protein && PF02696:Uncharacterized ACR, YdiU/UPF0061 family	-
HWN72_01210	428	470	HWN72_01210	NC_999999999.1	265358	266236	+	879	protein_coding	alpha/beta hydrolase && PF12697:Alpha/beta hydrolase family	-
HWN72_01215	159	288	HWN72_01215	NC_999999999.1	266239	267366	+	1128	protein_coding	glycosyltransferase family 4 protein && PF00534:Glycosyl transferases group 1	Glycos_transf_1
HWN72_01220	1870	2180	HWN72_01220	NC_999999999.1	267332	268276	+	945	protein_coding	tetratricopeptide repeat protein && -	-
HWN72_01225	4697	6349	HWN72_01225	NC_999999999.1	268281	269663	+	1383	protein_coding	PQQ-binding-like beta-propeller repeat protein && PF13360:PQQ-like domain	-
HWN72_01230	572	771	HWN72_01230	NC_999999999.1	269731	271050	+	1320	protein_coding	DUF1295 domain-containing protein && PF06966:Protein of unknown function (DUF1295)	-
HWN72_01235	2566	3559	HWN72_01235	NC_999999999.1	271230	272603	-	1374	protein_coding	glutamate--cysteine ligase && PF04107:Glutamate-cysteine ligase family 2(GCS2)	-
HWN72_01240	118	170	HWN72_01240	NC_999999999.1	272673	273419	-	747	protein_coding	16S rRNA (uracil(1498)-N(3))-methyltransferase && PF04452:RNA methyltransferase	-
HWN72_01245	648	1154	HWN72_01245	NC_999999999.1	273550	274464	+	915	protein_coding	4-hydroxybenzoate octaprenyltransferase && PF01040:UbiA prenyltransferase family	UbiA
HWN72_01250	145	137	HWN72_01250	NC_999999999.1	274469	274840	-	372	protein_coding	VOC family protein && PF12681:Glyoxalase-like domain	-
HWN72_01255	593	601	soxR	NC_999999999.1	274936	275376	+	441	protein_coding	redox-sensitive transcriptional activator SoxR && PF00376:MerR family regulatory protein|PF09278:MerR, DNA binding	MerR
HWN72_01260	341	331	HWN72_01260	NC_999999999.1	275373	275654	-	282	protein_coding	BrnA antitoxin family protein && -	-
HWN72_01265	130	115	HWN72_01265	NC_999999999.1	275704	275889	-	186	protein_coding	BrnT family toxin && -	-
HWN72_01270	769	1091	HWN72_01270	NC_999999999.1	275985	279425	-	3441	protein_coding	AAA family ATPase && PF02463:RecF/RecN/SMC N terminal domain	SMC_N
HWN72_01275	2063	1937	HWN72_01275	NC_999999999.1	279453	280214	-	762	protein_coding	thioredoxin domain-containing protein && PF13462:Thioredoxin	-
HWN72_01280	1240	1058	HWN72_01280	NC_999999999.1	280404	281141	-	738	protein_coding	thioredoxin domain-containing protein && PF13462:Thioredoxin	-
HWN72_01285	771	993	HWN72_01285	NC_999999999.1	281141	281722	-	582	protein_coding	DUF721 domain-containing protein && PF05258:Protein of unknown function (DUF721)	-
HWN72_01290	326	335	HWN72_01290	NC_999999999.1	281752	282804	+	1053	protein_coding	A/G-specific adenine glycosylase && PF14815:NUDIX domain|PF00730:HhH-GPD superfamily base excision DNA repair protein	HhH-GPD
HWN72_01295	195	258	HWN72_01295	NC_999999999.1	282801	284099	+	1299	protein_coding	beta-lactamase family protein && PF00144:Beta-lactamase	Beta-lactamase
HWN72_01300	183	305	nudC	NC_999999999.1	284071	284991	+	921	protein_coding	NAD(+) diphosphatase && PF00293:NUDIX domain|PF09297:NADH pyrophosphatase zinc ribbon domain	NUDIX
HWN72_01305	177	213	HWN72_01305	NC_999999999.1	284988	285494	+	507	protein_coding	hypothetical protein && -	-
HWN72_01310	514	541	HWN72_01310	NC_999999999.1	285491	285886	-	396	protein_coding	DUF1489 domain-containing protein && PF07370:Protein of unknown function (DUF1489)	-
HWN72_01315	651	879	mgtE	NC_999999999.1	286043	287476	-	1434	protein_coding	magnesium transporter && PF01769:Divalent cation transporter|PF03448:MgtE intracellular N domain	-
HWN72_01320	4847	3478	HWN72_01320	NC_999999999.1	287752	288222	+	471	protein_coding	peptidylprolyl isomerase && PF00160:Cyclophilin type peptidyl-prolyl cis-trans isomerase/CLD	Pro_isomerase
HWN72_01325	565	829	HWN72_01325	NC_999999999.1	288468	289526	+	1059	protein_coding	murein L%2CD-transpeptidase && PF03734:L,D-transpeptidase catalytic domain|PF01471:Putative peptidoglycan binding domain	PG_binding_1
HWN72_01330	254	285	HWN72_01330	NC_999999999.1	289642	290121	+	480	protein_coding	hypothetical protein && -	-
HWN72_01335	90	117	HWN72_01335	NC_999999999.1	290252	290455	-	204	protein_coding	hypothetical protein && -	-
HWN72_01340	137	84	HWN72_01340	NC_999999999.1	290455	290631	-	177	protein_coding	DUF4169 family protein && -	-
HWN72_01345	348	466	HWN72_01345	NC_999999999.1	290644	292131	-	1488	protein_coding	ATP-binding protein && PF01935:Domain of unknown function DUF87	-
HWN72_01350	13158	13144	HWN72_01350	NC_999999999.1	292403	293923	+	1521	protein_coding	aldehyde dehydrogenase family protein && PF00171:Aldehyde dehydrogenase family	Aldedh
HWN72_01355	365	792	HWN72_01355	NC_999999999.1	294033	294458	+	426	protein_coding	DUF779 domain-containing protein && PF05610:Protein of unknown function (DUF779)	-
HWN72_01360	619	723	HWN72_01360	NC_999999999.1	294521	295696	+	1176	protein_coding	FIST C-terminal domain-containing protein && PF10442:FIST C domain|PF08495:FIST N domain	-
HWN72_01365	467	576	HWN72_01365	NC_999999999.1	295754	297318	+	1565	protein_coding	PAS-domain containing protein && PF12860:PAS fold|PF00512:His Kinase A (phospho-acceptor) domain	HisKA
HWN72_01370	74	143	HWN72_01370	NC_999999999.1	297319	297958	+	640	protein_coding	response regulator && PF00072:Response regulator receiver domain|PF02518:Histidine kinase-, DNA gyrase B-, and HSP90-like ATPase	HATPase_c
HWN72_01375	172	157	HWN72_01375	NC_999999999.1	298054	298485	-	432	protein_coding	acyl-CoA thioesterase && PF03061:Thioesterase superfamily	4HBT
HWN72_01380	742	1028	HWN72_01380	NC_999999999.1	298531	299211	-	681	protein_coding	response regulator transcription factor && PF00196:Bacterial regulatory proteins, luxR family|PF00072:Response regulator receiver domain	Response_reg
HWN72_01385	8188	8673	HWN72_01385	NC_999999999.1	299273	301018	-	1746	protein_coding	PQQ-dependent dehydrogenase%2C methanol/ethanol family && PF01011:PQQ enzyme repeat|PF13360:PQQ-like domain	-
HWN72_01390	1034	1449	HWN72_01390	NC_999999999.1	301338	302201	-	864	protein_coding	transporter substrate-binding domain-containing protein && PF00497:Bacterial extracellular solute-binding proteins, family 3	-
HWN72_01395	1084	1427	pedF	NC_999999999.1	302205	302648	-	444	protein_coding	cytochrome c-550 PedF && PF13442:Cytochrome C oxidase, cbb3-type, subunit III	-
HWN72_01400	634	954	HWN72_01400	NC_999999999.1	302804	303793	+	990	protein_coding	PQQ-dependent catabolism-associated beta-propeller protein && PF10282:Lactonase, 7-bladed beta-propeller	-
HWN72_01405	1121	1219	HWN72_01405	NC_999999999.1	304025	305425	+	1401	protein_coding	porin && -	-
HWN72_01410	238	317	HWN72_01410	NC_999999999.1	305555	306052	+	498	protein_coding	cytochrome b && PF00033:Cytochrome b/b6/petB	-
HWN72_01415	613	1013	HWN72_01415	NC_999999999.1	306096	308360	+	2265	protein_coding	TonB-dependent receptor && PF00593:TonB dependent receptor|PF07715:TonB-dependent Receptor Plug Domain	TonB_dep_Rec
HWN72_01420	503	825	HWN72_01420	NC_999999999.1	308532	309470	-	939	protein_coding	quinoprotein relay system zinc metallohydrolase 1 && PF00753:Metallo-beta-lactamase superfamily	Lactamase_B
HWN72_01425	238	251	HWN72_01425	NC_999999999.1	309467	309926	-	460	protein_coding	thiosulfate oxidation carrier complex protein SoxZ && PF08770:Sulphur oxidation protein SoxZ	-
HWN72_01430	553	539	HWN72_01430	NC_999999999.1	309927	310255	-	329	protein_coding	quinoprotein dehydrogenase-associated SoxYZ-like carrier && PF13501:Sulfur oxidation protein SoxY	-
HWN72_01435	145	227	HWN72_01435	NC_999999999.1	310314	310883	+	570	protein_coding	rhodanese && -	-
HWN72_01440	975	1021	HWN72_01440	NC_999999999.1	311091	311501	-	411	protein_coding	cytochrome c%2C class I && -	-
HWN72_01445	163	255	HWN72_01445	NC_999999999.1	311676	312965	+	1290	protein_coding	DUF3422 domain-containing protein && PF11902:Protein of unknown function (DUF3422)	-
HWN72_01450	121	85	HWN72_01450	NC_999999999.1	313070	313156	+	87	protein_coding	tRNA-Leu && -	-
HWN72_01455	299	235	HWN72_01455	NC_999999999.1	313364	314542	+	1179	protein_coding	glycosyl transferase && -	-
HWN72_01460	89	155	HWN72_01460	NC_999999999.1	314707	315441	+	735	protein_coding	hypothetical protein && -	-
HWN72_01465	123	225	HWN72_01465	NC_999999999.1	315401	316870	+	1470	protein_coding	DNA polymerase Y family protein && PF00817:impB/mucB/samB family	IMS
HWN72_01470	139	206	HWN72_01470	NC_999999999.1	316867	320100	+	3234	protein_coding	error-prone DNA polymerase && PF07733:Bacterial DNA polymerase III alpha subunit|PF14579:Helix-hairpin-helix motif	-
HWN72_01475	922	1324	HWN72_01475	NC_999999999.1	320104	322635	-	2532	protein_coding	PepSY domain-containing protein && PF03929:PepSY-associated TM region|PF00258:Flavodoxin	-
HWN72_01480	283	229	HWN72_01480	NC_999999999.1	322778	323203	-	426	protein_coding	hypothetical protein && -	-
HWN72_01485	26	25	HWN72_01485	NC_999999999.1	323342	324541	-	1200	protein_coding	nucleotidyltransferase family protein && PF14907:Uncharacterised nucleotidyltransferase	-
HWN72_01490	10	12	HWN72_01490	NC_999999999.1	324496	324990	-	495	protein_coding	lasso peptide biosynthesis B2 protein && PF13471:Transglutaminase-like superfamily	-
HWN72_01495	55	73	HWN72_01495	NC_999999999.1	324987	326051	-	1065	protein_coding	50S ribosomal protein L11 methyltransferase && PF06325:Ribosomal protein L11 methyltransferase (PrmA)	-
HWN72_01500	56	38	HWN72_01500	NC_999999999.1	326048	328015	-	1968	protein_coding	hypothetical protein && PF13537:Glutamine amidotransferase domain|PF00733:Asparagine synthase	-
HWN72_01505	21	11	HWN72_01505	NC_999999999.1	328053	328331	-	279	protein_coding	PqqD family protein && -	-
HWN72_01510	11	7	HWN72_01510	NC_999999999.1	328420	328575	-	156	protein_coding	hypothetical protein && -	-
HWN72_01515	29	27	HWN72_01515	NC_999999999.1	328715	329635	-	921	protein_coding	hypothetical protein && -	-
HWN72_01520	33	30	HWN72_01520	NC_999999999.1	329653	330531	-	879	protein_coding	hypothetical protein && -	-
HWN72_01525	102	144	HWN72_01525	NC_999999999.1	330571	332007	-	1437	protein_coding	glycosyltransferase family 4 protein && PF00534:Glycosyl transferases group 1|PF13579:Glycosyl transferase 4-like domain	Glycos_transf_1
HWN72_01530	57	57	HWN72_01530	NC_999999999.1	332004	333278	-	1275	protein_coding	polysaccharide pyruvyl transferase family protein && PF04230:Polysaccharide pyruvyl transferase	-
HWN72_01535	44	71	HWN72_01535	NC_999999999.1	333506	334372	+	867	protein_coding	glycosyltransferase && PF13641:Glycosyltransferase like family 2	-
HWN72_01540	36	48	HWN72_01540	NC_999999999.1	334435	335460	+	1026	protein_coding	polysaccharide pyruvyl transferase family protein && PF04230:Polysaccharide pyruvyl transferase	-
HWN72_01545	6	9	HWN72_01545	NC_999999999.1	335572	335838	+	267	protein_coding	hypothetical protein && -	-
HWN72_01550	155	160	HWN72_01550	NC_999999999.1	335841	338462	+	2622	protein_coding	putative Ig domain-containing protein && PF09206:Alpha-L-arabinofuranosidase B, catalytic|PF05345:Putative Ig domain	-
HWN72_01555	38	43	HWN72_01555	NC_999999999.1	338479	339405	-	927	protein_coding	glycosyltransferase && PF00535:Glycosyl transferase family 2	Glycos_transf_2
HWN72_01560	105	115	HWN72_01560	NC_999999999.1	339402	340502	-	1101	protein_coding	glycosyltransferase family 4 protein && PF00534:Glycosyl transferases group 1	Glycos_transf_1
HWN72_01565	55	57	HWN72_01565	NC_999999999.1	340660	341751	+	1092	protein_coding	glycosyltransferase family 4 protein && PF00534:Glycosyl transferases group 1	Glycos_transf_1
HWN72_01570	339	354	HWN72_01570	NC_999999999.1	341788	342927	+	1140	protein_coding	acyltransferase && PF01757:Acyltransferase family	-
HWN72_01575	66	60	HWN72_01575	NC_999999999.1	342936	343934	-	999	protein_coding	polysaccharide pyruvyl transferase family protein && PF04230:Polysaccharide pyruvyl transferase	-
HWN72_01580	116	186	HWN72_01580	NC_999999999.1	344022	345509	+	1488	protein_coding	lipopolysaccharide biosynthesis protein && PF01943:Polysaccharide biosynthesis protein	-
HWN72_01585	36	92	HWN72_01585	NC_999999999.1	345515	346969	-	1455	protein_coding	O-antigen ligase family protein && PF04932:O-Antigen ligase	-
HWN72_01590	61	87	HWN72_01590	NC_999999999.1	346983	348125	-	1143	protein_coding	glycosyltransferase && PF00534:Glycosyl transferases group 1	Glycos_transf_1
HWN72_01595	97	144	HWN72_01595	NC_999999999.1	348118	350271	-	2154	protein_coding	AAA family ATPase && PF13614:AAA domain	-
HWN72_01600	121	91	HWN72_01600	NC_999999999.1	350559	351125	+	567	protein_coding	polysaccharide export protein && PF02563:Polysaccharide biosynthesis/export protein|PF10531:SLBB domain	-
HWN72_01605	78	64	HWN72_01605	NC_999999999.1	351229	352911	-	1683	protein_coding	ABC transporter ATP-binding protein && PF00664:ABC transporter transmembrane region|PF00005:ABC transporter	ABC_membrane
HWN72_01610	28	59	HWN72_01610	NC_999999999.1	352917	354026	-	1110	protein_coding	cell wall hydrolase && PF07486:Cell Wall Hydrolase	-
HWN72_01615	114	112	HWN72_01615	NC_999999999.1	354023	355288	-	1266	protein_coding	outer membrane beta-barrel protein && PF10082:Putative beta-barrel porin 2	-
HWN72_01620	321	318	HWN72_01620	NC_999999999.1	355453	356325	-	873	protein_coding	zinc-ribbon domain-containing protein && PF13719:zinc-ribbon domain	-
HWN72_01625	281	257	ftsE	NC_999999999.1	356476	357189	+	714	protein_coding	cell division ATP-binding protein FtsE && PF00005:ABC transporter	ABC_tran
HWN72_01630	298	347	HWN72_01630	NC_999999999.1	357186	358106	+	921	protein_coding	cell division protein && -	-
HWN72_01635	268	390	HWN72_01635	NC_999999999.1	358138	358677	+	540	protein_coding	YdcF family protein && PF02698:DUF218 domain	-
HWN72_01640	496	705	HWN72_01640	NC_999999999.1	358674	359378	+	705	protein_coding	1-acyl-sn-glycerol-3-phosphate acyltransferase && PF01553:Acyltransferase	Acyltransferase
HWN72_01645	239	392	HWN72_01645	NC_999999999.1	359375	360154	-	780	protein_coding	transglutaminase family protein && PF01841:Transglutaminase-like superfamily	Transglut_core
HWN72_01650	625	786	HWN72_01650	NC_999999999.1	360269	361183	-	915	protein_coding	prephenate/arogenate dehydrogenase family protein && PF02153:Prephenate dehydrogenase	-
HWN72_01655	841	872	HWN72_01655	NC_999999999.1	361180	362307	-	1128	protein_coding	histidinol-phosphate transaminase && PF00155:Aminotransferase class I and II	Aminotran_1_2
HWN72_01660	965	1175	HWN72_01660	NC_999999999.1	362365	363474	+	1110	protein_coding	homoserine O-acetyltransferase && PF00561:alpha/beta hydrolase fold	Abhydrolase_1
HWN72_01665	220	213	HWN72_01665	NC_999999999.1	363471	363905	+	435	protein_coding	GNAT family N-acetyltransferase && PF00583:Acetyltransferase (GNAT) family	Acetyltransf_1
HWN72_01670	377	461	metW	NC_999999999.1	363914	364513	+	600	protein_coding	methionine biosynthesis protein MetW && PF07021:Methionine biosynthesis protein MetW	-
HWN72_01675	427	696	HWN72_01675	NC_999999999.1	364600	365289	+	690	protein_coding	hypothetical protein && -	-
HWN72_01680	526	595	HWN72_01680	NC_999999999.1	365293	365922	-	630	protein_coding	LysE family translocator && PF01810:LysE type translocator	-
HWN72_01685	80	118	HWN72_01685	NC_999999999.1	366055	366999	+	945	protein_coding	acyl-CoA thioesterase && PF03061:Thioesterase superfamily	4HBT
HWN72_01690	78	38	HWN72_01690	NC_999999999.1	367142	367528	-	387	protein_coding	VOC family protein && PF12681:Glyoxalase-like domain	-
HWN72_01695	134	116	HWN72_01695	NC_999999999.1	367704	368048	+	345	protein_coding	glutathione S-transferase family protein && PF13417:Glutathione S-transferase, N-terminal domain	-
HWN72_01700	153	176	HWN72_01700	NC_999999999.1	368049	368375	+	327	protein_coding	glutathione S-transferase family protein && -	-
HWN72_01705	1058	1219	HWN72_01705	NC_999999999.1	368418	370178	-	1761	protein_coding	bifunctional metallophosphatase/5'-nucleotidase && PF00149:Calcineurin-like phosphoesterase|PF02872:5'-nucleotidase, C-terminal domain	Metallophos
HWN72_01710	114	119	HWN72_01710	NC_999999999.1	370247	370648	-	402	protein_coding	metallopeptidase family protein && PF06262:Zinicin-like metallopeptidase	-
HWN72_01715	439	569	nagZ	NC_999999999.1	370873	371883	+	1011	protein_coding	beta-N-acetylhexosaminidase && PF00933:Glycosyl hydrolase family 3 N terminal domain	Glyco_hydro_3
HWN72_01720	153	223	HWN72_01720	NC_999999999.1	371885	372688	+	804	protein_coding	segregation/condensation protein A && PF02616:ScpA/B protein	-
HWN72_01725	64	106	scpB	NC_999999999.1	372685	373314	+	630	protein_coding	SMC-Scp complex subunit ScpB && PF04079:Putative transcriptional regulators (Ypuh-like)	DUF387
HWN72_01730	3772	5090	HWN72_01730	NC_999999999.1	373424	373666	+	243	protein_coding	twin-arginine translocase TatA/TatE family subunit && -	-
HWN72_01735	2229	4983	tatB	NC_999999999.1	373687	374100	+	414	protein_coding	twin-arginine translocase subunit TatB && -	-
HWN72_01740	2461	2940	tatC	NC_999999999.1	374123	374953	+	831	protein_coding	twin-arginine translocase subunit TatC && PF00902:Sec-independent protein translocase protein (TatC)	-
HWN72_01745	60	64	HWN72_01745	NC_999999999.1	375034	375363	-	330	protein_coding	GIY-YIG nuclease family protein && PF01541:GIY-YIG catalytic domain	GIY-YIG
HWN72_01750	1104	1374	HWN72_01750	NC_999999999.1	375631	377322	-	1692	protein_coding	amidohydrolase family protein && PF07969:Amidohydrolase family	-
HWN72_01755	819	829	HWN72_01755	NC_999999999.1	377319	378254	-	936	protein_coding	NAD(P)-dependent oxidoreductase && PF14833:NAD-binding of NADP-dependent 3-hydroxyisobutyrate dehydrogenase|PF03446:NAD binding domain of 6-phosphogluconate dehydrogenase	NAD_binding_2
HWN72_01760	1708	1848	HWN72_01760	NC_999999999.1	378436	379692	+	1257	protein_coding	threonine ammonia-lyase && PF01842:ACT domain|PF00291:Pyridoxal-phosphate dependent enzyme	PALP
HWN72_01765	3875	3491	HWN72_01765	NC_999999999.1	379930	380754	+	825	protein_coding	arginyltransferase && PF04377:Arginine-tRNA-protein transferase, C terminus|PF04376:Arginine-tRNA-protein transferase, N terminus	-
HWN72_01770	1852	1838	HWN72_01770	NC_999999999.1	381245	381583	+	339	protein_coding	P-II family nitrogen regulator && PF00543:Nitrogen regulatory protein P-II	-
HWN72_01775	30306	38065	glnA	NC_999999999.1	381690	383099	+	1410	protein_coding	type I glutamate--ammonia ligase && PF00120:Glutamine synthetase, catalytic domain|PF03951:Glutamine synthetase, beta-Grasp domain	-
HWN72_01780	92	106	HWN72_01780	NC_999999999.1	383385	384017	+	633	protein_coding	lysozyme && PF00959:Phage lysozyme	-
HWN72_01785	243	311	HWN72_01785	NC_999999999.1	384014	384400	+	387	protein_coding	DUF1801 domain-containing protein && PF08818:Domain of unknown function (DU1801)	-
HWN72_01790	1609	2875	HWN72_01790	NC_999999999.1	384537	386039	-	1503	protein_coding	SulP family inorganic anion transporter && PF00916:Sulfate permease family|PF01740:STAS domain	Sulfate_transp
HWN72_01795	1331	1682	argC	NC_999999999.1	386251	387174	-	924	protein_coding	N-acetyl-gamma-glutamyl-phosphate reductase && PF01118:Semialdehyde dehydrogenase, NAD binding domain	-
HWN72_01800	573	476	HWN72_01800	NC_999999999.1	387171	387476	-	306	protein_coding	SH3 domain-containing protein && -	-
HWN72_01805	1661	2364	HWN72_01805	NC_999999999.1	387594	388976	-	1383	protein_coding	leucyl aminopeptidase family protein && PF00883:Cytosol aminopeptidase family, catalytic domain	-
HWN72_01810	606	981	HWN72_01810	NC_999999999.1	389041	389853	+	813	protein_coding	DUF3298 and DUF4163 domain-containing protein && PF13739:Domain of unknown function (DUF4163)	-
HWN72_01815	5819	7335	map	NC_999999999.1	389891	390721	+	831	protein_coding	type I methionyl aminopeptidase && PF00557:Metallopeptidase family M24	Peptidase_M24
HWN72_01820	619	1103	HWN72_01820	NC_999999999.1	390919	391956	+	1038	protein_coding	hypothetical protein && -	-
HWN72_01825	1246	1222	HWN72_01825	NC_999999999.1	392106	394280	-	2175	protein_coding	TonB-dependent siderophore receptor && PF07715:TonB-dependent Receptor Plug Domain|PF00593:TonB dependent receptor	TonB_dep_Rec
HWN72_01830	283	300	HWN72_01830	NC_999999999.1	394611	395879	-	1269	protein_coding	adenosylmethionine--8-amino-7-oxononanoate transaminase && PF00202:Aminotransferase class-III	Aminotran_3
HWN72_01835	164	210	bioD	NC_999999999.1	395876	396507	-	632	protein_coding	ATP-dependent dethiobiotin synthetase BioD && -	-
HWN72_01840	63	42	HWN72_01840	NC_999999999.1	396504	397289	-	786	protein_coding	methyltransferase domain-containing protein && PF13489:Methyltransferase domain	-
HWN72_01845	55	56	HWN72_01845	NC_999999999.1	397286	397897	-	612	protein_coding	alpha/beta hydrolase && PF12695:Alpha/beta hydrolase family	-
HWN72_01850	251	253	HWN72_01850	NC_999999999.1	397894	399069	-	1176	protein_coding	8-amino-7-oxononanoate synthase && PF00155:Aminotransferase class I and II	Aminotran_1_2
HWN72_01855	196	278	ybeY	NC_999999999.1	399339	399845	+	507	protein_coding	rRNA maturation RNase YbeY && PF02130:Uncharacterized protein family UPF0054	-
HWN72_01860	2701	3589	HWN72_01860	NC_999999999.1	399853	400770	+	918	protein_coding	HlyC/CorC family transporter && PF03471:Transporter associated domain	-
HWN72_01865	1464	1831	HWN72_01865	NC_999999999.1	400826	401710	+	885	protein_coding	LysR family transcriptional regulator && PF00126:Bacterial regulatory helix-turn-helix protein, lysR family|PF03466:LysR substrate binding domain	LysR_substrate
HWN72_01870	680	657	HWN72_01870	NC_999999999.1	401937	402668	+	732	protein_coding	DUF2059 domain-containing protein && PF09832:Uncharacterized protein conserved in bacteria (DUF2059)	-
HWN72_01875	5905	5851	HWN72_01875	NC_999999999.1	402760	403779	-	1020	protein_coding	PhoH family protein && PF02562:PhoH-like protein	-
HWN72_01880	15490	23652	HWN72_01880	NC_999999999.1	404056	404532	+	477	protein_coding	RcnB family protein && PF11776:Nickel/cobalt transporter regulator	-
HWN72_01885	327	552	HWN72_01885	NC_999999999.1	404720	405427	-	708	protein_coding	alpha/beta fold hydrolase && PF12697:Alpha/beta hydrolase family	-
HWN72_01890	1340	1564	miaB	NC_999999999.1	405424	406770	-	1347	protein_coding	tRNA (N6-isopentenyl adenosine(37)-C2)-methylthiotransferase MiaB && PF00919:Uncharacterized protein family UPF0004|PF01938:TRAM domain|PF04055:Radical SAM superfamily	Radical_SAM
HWN72_01895	2914	3865	HWN72_01895	NC_999999999.1	407199	408947	+	1749	protein_coding	arginine--tRNA ligase && PF03485:Arginyl tRNA synthetase N terminal domain|PF00750:tRNA synthetases class I (R)|PF05746:DALR anticodon binding domain|PF01921:tRNA synthetases class I (K)	-
HWN72_01900	1416	1698	HWN72_01900	NC_999999999.1	408951	409742	+	792	protein_coding	SPOR domain-containing protein && PF05036:Sporulation related domain	-
HWN72_01905	991	1359	HWN72_01905	NC_999999999.1	409870	410772	-	903	protein_coding	hypothetical protein && -	-
HWN72_01910	82	110	HWN72_01910	NC_999999999.1	410772	411482	-	711	protein_coding	uroporphyrinogen-III synthase && PF02602:Uroporphyrinogen-III synthase HemD	HEM4
HWN72_01915	599	627	hemC	NC_999999999.1	411609	412559	-	951	protein_coding	hydroxymethylbilane synthase && PF03900:Porphobilinogen deaminase, C-terminal domain|PF01379:Porphobilinogen deaminase, dipyromethane cofactor binding domain	-
HWN72_01920	791	1020	tsaD	NC_999999999.1	412604	413638	+	1035	protein_coding	tRNA (adenosine(37)-N6)-threonylcarbamoyltransferase complex transferase subunit TsaD && PF00814:Glycoprotease family	Peptidase_M22
HWN72_01925	381	601	HWN72_01925	NC_999999999.1	413635	414633	+	999	protein_coding	NAD(P)-dependent glycerol-3-phosphate dehydrogenase && PF01210:NAD-dependent glycerol-3-phosphate dehydrogenase N-terminus|PF07479:NAD-dependent glycerol-3-phosphate dehydrogenase C-terminus	NAD_Gly3P_dh_C
HWN72_01930	766	986	HWN72_01930	NC_999999999.1	414630	416183	+	1554	protein_coding	lipopolysaccharide biosynthesis protein && PF01943:Polysaccharide biosynthesis protein	-
HWN72_01935	298	415	HWN72_01935	NC_999999999.1	416215	416937	+	723	protein_coding	OmpA family protein && PF00691:OmpA family	-
HWN72_01940	826	1123	HWN72_01940	NC_999999999.1	417078	417701	+	624	protein_coding	hypothetical protein && -	-
HWN72_01945	314	337	HWN72_01945	NC_999999999.1	417794	418804	-	1011	protein_coding	helix-turn-helix transcriptional regulator && PF00196:Bacterial regulatory proteins, luxR family	GerE
HWN72_01950	519	477	rutA	NC_999999999.1	419201	420271	-	1071	protein_coding	pyrimidine utilization protein A && PF00296:Luciferase-like monooxygenase	-
HWN72_01955	99	134	rutD	NC_999999999.1	420275	421057	-	783	protein_coding	pyrimidine utilization protein D && PF00561:alpha/beta hydrolase fold	Abhydrolase_1
HWN72_01960	363	348	rutC	NC_999999999.1	421289	421672	-	384	protein_coding	pyrimidine utilization protein C && PF01042:Endoribonuclease L-PSP	Ribonuc_L-PSP
HWN72_01965	521	321	rutB	NC_999999999.1	421675	422403	-	729	protein_coding	pyrimidine utilization protein B && PF00857:Isochorismatase family	Isochorismatase
HWN72_01970	42	67	HWN72_01970	NC_999999999.1	422612	423076	-	465	protein_coding	PilZ domain-containing protein && PF07238:PilZ domain	-
HWN72_01975	1070	986	HWN72_01975	NC_999999999.1	423410	425503	+	2094	protein_coding	bifunctional (p)ppGpp synthetase/guanosine-3'%2C5'-bis(diphosphate) 3'-pyrophosphohydrolase && PF13328:HD domain|PF13291:ACT domain|PF04607:Region found in RelA / SpoT proteins|PF02824:TGS domain	-
HWN72_01980	61	57	HWN72_01980	NC_999999999.1	425575	425901	-	327	protein_coding	DUF1905 domain-containing protein && PF08922:Domain of unknown function (DUF1905)	-
HWN72_01985	357	357	HWN72_01985	NC_999999999.1	425898	426878	-	981	protein_coding	peptidylprolyl isomerase && PF00160:Cyclophilin type peptidyl-prolyl cis-trans isomerase/CLD	Pro_isomerase
HWN72_01990	82	31	HWN72_01990	NC_999999999.1	426957	427047	+	91	protein_coding	tRNA-Ser && -	-
HWN72_01995	733	1043	HWN72_01995	NC_999999999.1	427160	428356	+	1197	protein_coding	tyrosine-type recombinase/integrase && PF00589:Phage integrase family|PF13356:Domain of unknown function (DUF4102)	Phage_integrase
HWN72_02000	115	51	HWN72_02000	NC_999999999.1	428562	428747	+	186	protein_coding	AlpA family phage regulatory protein && -	-
HWN72_02005	126	96	HWN72_02005	NC_999999999.1	429757	430539	+	783	protein_coding	hypothetical protein && -	-
HWN72_02010	173	129	HWN72_02010	NC_999999999.1	430781	431002	+	222	protein_coding	hypothetical protein && -	-
HWN72_02015	29	20	HWN72_02015	NC_999999999.1	431495	431863	-	369	protein_coding	hypothetical protein && -	-
HWN72_02020	28	16	HWN72_02020	NC_999999999.1	431860	432189	-	330	protein_coding	hypothetical protein && -	-
HWN72_02025	124	42	HWN72_02025	NC_999999999.1	432265	432537	+	273	protein_coding	helix-turn-helix transcriptional regulator && -	-
HWN72_02030	833	218	HWN72_02030	NC_999999999.1	432604	433866	+	1263	protein_coding	hypothetical protein && -	-
HWN72_02035	739	514	HWN72_02035	NC_999999999.1	433877	434315	-	439	protein_coding	recombinase family protein && PF00239:Resolvase, N terminal domain|PF02796:Helix-turn-helix domain of resolvase	Resolvase
HWN72_02040	8	2	HWN72_02040	NC_999999999.1	434316	434440	-	125	protein_coding	recombinase family protein && -	-
HWN72_02045	2383	1107	HWN72_02045	NC_999999999.1	434558	436189	+	1632	protein_coding	hypothetical protein && -	-
HWN72_02050	309	291	HWN72_02050	NC_999999999.1	437250	437747	+	498	protein_coding	hypothetical protein && -	-
HWN72_02055	280	318	HWN72_02055	NC_999999999.1	438050	438196	-	147	protein_coding	hypothetical protein && -	-
HWN72_02060	1051	831	infA	NC_999999999.1	438226	438495	-	270	protein_coding	translation initiation factor IF-1 && -	-
HWN72_02065	200	98	HWN72_02065	NC_999999999.1	438804	438977	+	174	protein_coding	hypothetical protein && -	-
HWN72_02070	51	62	HWN72_02070	NC_999999999.1	439061	439306	-	246	protein_coding	hypothetical protein && -	-
HWN72_02075	73	87	HWN72_02075	NC_999999999.1	439290	439556	+	267	protein_coding	DUF2384 domain-containing protein && -	-
HWN72_02080	69	113	HWN72_02080	NC_999999999.1	439550	440374	+	825	protein_coding	transglutaminase family protein && PF01841:Transglutaminase-like superfamily	Transglut_core
HWN72_02085	178	131	HWN72_02085	NC_999999999.1	440366	440797	-	432	protein_coding	acyl-CoA thioesterase && PF03061:Thioesterase superfamily	4HBT
HWN72_02090	4115	1895	HWN72_02090	NC_999999999.1	441025	441231	+	207	protein_coding	cold-shock protein && -	-
HWN72_02095	416	479	HWN72_02095	NC_999999999.1	441297	441512	+	216	protein_coding	hypothetical protein && -	-
HWN72_02100	620	579	HWN72_02100	NC_999999999.1	442888	444204	+	1317	protein_coding	TolC family protein && PF02321:Outer membrane efflux protein	OEP
HWN72_02105	313	438	HWN72_02105	NC_999999999.1	444201	445245	+	1045	protein_coding	efflux RND transporter periplasmic adaptor subunit && PF16576:Barrel-sandwich domain of CusB or HlyD membrane-fusion	-
HWN72_02110	822	1205	HWN72_02110	NC_999999999.1	445342	448476	+	3135	protein_coding	efflux RND transporter permease subunit && PF00873:AcrB/AcrD/AcrF family	ACR_tran
HWN72_02115	246	305	HWN72_02115	NC_999999999.1	448619	449398	-	780	protein_coding	class I SAM-dependent methyltransferase && PF08241:Methyltransferase domain	Methyltransf_11
HWN72_02120	212	246	HWN72_02120	NC_999999999.1	449485	449934	+	450	protein_coding	Rrf2 family transcriptional regulator && PF02082:Transcriptional regulator	Rrf2
HWN72_02125	879	1145	HWN72_02125	NC_999999999.1	450179	452221	-	2043	protein_coding	TonB-dependent receptor && PF07715:TonB-dependent Receptor Plug Domain|PF00593:TonB dependent receptor	TonB_dep_Rec
HWN72_02130	4764	6290	HWN72_02130	NC_999999999.1	453028	453705	+	678	protein_coding	cold-shock protein && PF00313:'Cold-shock' DNA-binding domain	CSD
HWN72_02135	3604	4851	rpoD	NC_999999999.1	454065	456104	+	2040	protein_coding	RNA polymerase sigma factor RpoD && PF04539:Sigma-70 region 3|PF04546:Sigma-70, non-essential region|PF04545:Sigma-70, region 4|PF00140:Sigma-70 factor, region 1.2|PF03979:Sigma-70 factor, region 1.1|PF04542:Sigma-70 region 2	Sigma70_r3
HWN72_02140	122	171	HWN72_02140	NC_999999999.1	456196	457923	-	1728	protein_coding	alkaline phosphatase D family protein && PF09423:PhoD-like phosphatase|PF16655:PhoD-like phosphatase, N-terminal domain	-
HWN72_02145	107	120	HWN72_02145	NC_999999999.1	458016	460358	-	2343	protein_coding	TonB-dependent receptor && PF07715:TonB-dependent Receptor Plug Domain	-
HWN72_02150	41	60	HWN72_02150	NC_999999999.1	460693	461895	+	1203	protein_coding	glycosyltransferase && PF13579:Glycosyl transferase 4-like domain|PF00534:Glycosyl transferases group 1	Glycos_transf_1
HWN72_02155	66	62	HWN72_02155	NC_999999999.1	461934	462854	+	921	protein_coding	hypothetical protein && -	-
HWN72_02160	24	36	HWN72_02160	NC_999999999.1	462869	463360	+	492	protein_coding	DUF2141 domain-containing protein && PF09912:Uncharacterized protein conserved in bacteria (DUF2141)	-
HWN72_02165	873	1297	HWN72_02165	NC_999999999.1	463372	464523	+	1152	protein_coding	glycosyltransferase && PF13579:Glycosyl transferase 4-like domain|PF00534:Glycosyl transferases group 1	Glycos_transf_1
HWN72_02170	4675	4724	HWN72_02170	NC_999999999.1	464568	464831	-	264	protein_coding	hypothetical protein && -	-
HWN72_02175	1783	1790	HWN72_02175	NC_999999999.1	464975	465589	-	615	protein_coding	TetR/AcrR family transcriptional regulator && PF00440:Bacterial regulatory proteins, tetR family	TetR_N
HWN72_02180	5567	6294	HWN72_02180	NC_999999999.1	465691	466863	+	1173	protein_coding	efflux RND transporter periplasmic adaptor subunit && PF16576:Barrel-sandwich domain of CusB or HlyD membrane-fusion	-
HWN72_02185	11792	14567	HWN72_02185	NC_999999999.1	466870	470058	+	3189	protein_coding	multidrug efflux RND transporter permease subunit && PF00873:AcrB/AcrD/AcrF family	ACR_tran
HWN72_02190	3824	5235	HWN72_02190	NC_999999999.1	470061	471512	+	1452	protein_coding	efflux transporter outer membrane subunit && PF02321:Outer membrane efflux protein	OEP
HWN72_02195	5167	6943	HWN72_02195	NC_999999999.1	471748	474012	+	2265	protein_coding	NADP-dependent malic enzyme && PF03949:Malic enzyme, NAD binding domain|PF01515:Phosphate acetyl/butaryl transferase|PF00390:Malic enzyme, N-terminal domain	malic
HWN72_02200	1151	1532	HWN72_02200	NC_999999999.1	474218	475294	-	1077	protein_coding	LLM class flavin-dependent oxidoreductase && PF00296:Luciferase-like monooxygenase	-
HWN72_02205	519	744	HWN72_02205	NC_999999999.1	475291	476196	-	906	protein_coding	aldo/keto reductase && PF00248:Aldo/keto reductase family	Aldo_ket_red
HWN72_02210	342	300	HWN72_02210	NC_999999999.1	476208	477224	-	1017	protein_coding	LacI family DNA-binding transcriptional regulator && PF13377:Periplasmic binding protein-like domain|PF00356:Bacterial regulatory proteins, lacI family	LacI
HWN72_02215	1300	2011	HWN72_02215	NC_999999999.1	477370	478718	-	1349	protein_coding	alpha-glucosidase && PF01055:Glycosyl hydrolases family 31	Glyco_hydro_31
HWN72_02220	668	1003	HWN72_02220	NC_999999999.1	478719	479403	-	685	protein_coding	alpha-glucosidase && -	-
HWN72_02225	4883	4946	HWN72_02225	NC_999999999.1	479537	481876	+	2340	protein_coding	TonB-dependent receptor && PF07715:TonB-dependent Receptor Plug Domain|PF00593:TonB dependent receptor	TonB_dep_Rec
HWN72_02230	990	1385	HWN72_02230	NC_999999999.1	482735	484009	-	1275	protein_coding	MFS transporter && PF07690:Major Facilitator Superfamily	MFS_1
HWN72_02235	725	960	HWN72_02235	NC_999999999.1	484146	485243	+	1098	protein_coding	putative sulfate exporter family transporter && PF03601:Conserved hypothetical protein 698	-
HWN72_02240	431	720	HWN72_02240	NC_999999999.1	485252	486712	+	1461	protein_coding	glycerol-3-phosphate dehydrogenase && PF01266:FAD dependent oxidoreductase|PF16901:C-terminal domain of alpha-glycerophosphate oxidase	DAO
HWN72_02245	397	491	HWN72_02245	NC_999999999.1	486717	488195	+	1479	protein_coding	glycerol kinase && PF02782:FGGY family of carbohydrate kinases, C-terminal domain|PF00370:FGGY family of carbohydrate kinases, N-terminal domain	FGGY_N
HWN72_02250	2430	3914	ahpF	NC_999999999.1	488525	490126	-	1602	protein_coding	alkyl hydroperoxide reductase subunit F && PF07992:Pyridine nucleotide-disulphide oxidoreductase|PF13192:Thioredoxin domain	Pyr_redox_2
HWN72_02255	5895	6612	ahpC	NC_999999999.1	490336	490902	-	567	protein_coding	peroxiredoxin && PF00578:AhpC/TSA family	-
HWN72_02260	87	82	HWN72_02260	NC_999999999.1	491159	491614	-	456	protein_coding	YaiI/YqxD family protein && PF02639:Uncharacterized BCR, YaiI/YqxD family COG1671	DUF188
HWN72_02265	2269	2688	aroC	NC_999999999.1	491748	492827	-	1080	protein_coding	chorismate synthase && PF01264:Chorismate synthase	-
HWN72_02270	764	411	HWN72_02270	NC_999999999.1	492984	493304	+	321	protein_coding	antibiotic biosynthesis monooxygenase && PF03992:Antibiotic biosynthesis monooxygenase	ABM
HWN72_02275	652	632	HWN72_02275	NC_999999999.1	493415	493762	+	348	protein_coding	arsenate reductase && PF03960:ArsC family	-
HWN72_02280	286	313	HWN72_02280	NC_999999999.1	493791	494366	+	576	protein_coding	nicotinamide mononucleotide transporter && PF04973:Nicotinamide mononucleotide transporter	-
HWN72_02285	164	237	HWN72_02285	NC_999999999.1	494363	494878	+	516	protein_coding	ATP-binding protein && PF13521:AAA domain	-
HWN72_02290	687	1174	ubiG	NC_999999999.1	495100	495849	-	750	protein_coding	bifunctional 2-polyprenyl-6-hydroxyphenol methylase/3-demethylubiquinol 3-O-methyltransferase UbiG && PF13489:Methyltransferase domain	-
HWN72_02295	3112	3377	HWN72_02295	NC_999999999.1	495948	497192	+	1245	protein_coding	aspartate kinase && PF01842:ACT domain|PF13840:ACT domain|PF00696:Amino acid kinase family	AA_kinase
HWN72_02300	1154	1761	HWN72_02300	NC_999999999.1	497492	499669	+	2178	protein_coding	glycoside hydrolase family 3 C-terminal domain-containing protein && PF14310:Fibronectin type III-like domain|PF01915:Glycosyl hydrolase family 3 C-terminal domain|PF00933:Glycosyl hydrolase family 3 N terminal domain	Glyco_hydro_3
HWN72_02305	5250	6157	HWN72_02305	NC_999999999.1	499855	501378	-	1524	protein_coding	catalase && PF06628:Catalase-related immune-responsive|PF00199:Catalase	Catalase
HWN72_02310	2718	2952	HWN72_02310	NC_999999999.1	501526	501990	-	465	protein_coding	hypothetical protein && -	-
HWN72_02315	1229	1543	HWN72_02315	NC_999999999.1	502035	503060	+	1026	protein_coding	nitronate monooxygenase && PF03060:Nitronate monooxygenase	NPD
HWN72_02320	825	818	purU	NC_999999999.1	503072	503926	+	855	protein_coding	formyltetrahydrofolate deformylase && PF01842:ACT domain|PF00551:Formyl transferase	ACT
HWN72_02325	87	148	HWN72_02325	NC_999999999.1	504075	504476	+	402	protein_coding	VOC family protein && PF13669:Glyoxalase/Bleomycin resistance protein/Dioxygenase superfamily	-
HWN72_02330	1065	1396	HWN72_02330	NC_999999999.1	504528	505391	+	864	protein_coding	dienelactone hydrolase family protein && PF01738:Dienelactone hydrolase family	-
HWN72_02335	474	947	HWN72_02335	NC_999999999.1	505605	505871	-	267	protein_coding	hypothetical protein && -	-
HWN72_02340	289	728	HWN72_02340	NC_999999999.1	505874	506077	-	204	protein_coding	toxin-antitoxin system HicB family antitoxin && -	-
HWN72_02345	6217	9456	HWN72_02345	NC_999999999.1	506085	506996	-	912	protein_coding	SPFH domain-containing protein && PF01145:SPFH domain / Band 7 family	-
HWN72_02350	2477	1072	HWN72_02350	NC_999999999.1	507446	507628	+	183	protein_coding	YdcH family protein && -	-
HWN72_02355	1132	1293	HWN72_02355	NC_999999999.1	507706	508692	+	987	protein_coding	TerC family protein && PF03741:Integral membrane protein TerC family	-
HWN72_02360	439	711	HWN72_02360	NC_999999999.1	508770	509681	+	912	protein_coding	DMT family transporter && PF00892:EamA-like transporter family	DUF6
HWN72_02365	167	257	HWN72_02365	NC_999999999.1	509686	510234	+	549	protein_coding	pseudouridine synthase && PF00849:RNA pseudouridylate synthase	-
HWN72_02370	392	492	trxC	NC_999999999.1	510273	510713	+	441	protein_coding	thioredoxin TrxC && PF00085:Thioredoxin	-
HWN72_02375	176	207	HWN72_02375	NC_999999999.1	510774	511049	+	276	protein_coding	BrnT family toxin && -	-
HWN72_02380	359	362	HWN72_02380	NC_999999999.1	511015	511317	+	303	protein_coding	helix-turn-helix domain-containing protein && PF13560:Helix-turn-helix domain	-
HWN72_02385	58	54	HWN72_02385	NC_999999999.1	511370	511513	-	144	protein_coding	hypothetical protein && -	-
HWN72_02390	1006	1875	HWN72_02390	NC_999999999.1	511510	513189	-	1680	protein_coding	Kef family K(+) transporter && PF02254:TrkA-N domain|PF00999:Sodium/hydrogen exchanger family	Na_H_Exchanger
HWN72_02395	1991	2459	HWN72_02395	NC_999999999.1	513283	513621	-	339	protein_coding	hypothetical protein && -	-
HWN72_02400	4640	4346	nadA	NC_999999999.1	513877	514863	-	987	protein_coding	quinolinate synthase NadA && PF02445:Quinolinate synthetase A protein	-
HWN72_02405	175	290	HWN72_02405	NC_999999999.1	515101	515811	-	711	protein_coding	hypothetical protein && -	-
HWN72_02410	2384	1992	HWN72_02410	NC_999999999.1	515889	516773	-	885	protein_coding	MBL fold metallo-hydrolase && PF00753:Metallo-beta-lactamase superfamily	Lactamase_B
HWN72_02415	22	29	HWN72_02415	NC_999999999.1	516842	517297	-	456	protein_coding	DUF1465 family protein && PF07323:Protein of unknown function (DUF1465)	-
HWN72_02420	682	467	HWN72_02420	NC_999999999.1	517573	517773	-	201	protein_coding	DUF465 domain-containing protein && -	-
HWN72_02425	5871	3735	HWN72_02425	NC_999999999.1	518025	518180	+	156	protein_coding	DUF465 domain-containing protein && -	-
HWN72_02430	3976	4897	ptsP	NC_999999999.1	518323	520599	+	2277	protein_coding	phosphoenolpyruvate--protein phosphotransferase && PF01590:GAF domain|PF02896:PEP-utilising enzyme, TIM barrel domain|PF05524:PEP-utilising enzyme, N-terminal|PF00391:PEP-utilising enzyme, mobile domain	GAF
HWN72_02435	2134	2549	HWN72_02435	NC_999999999.1	520750	521721	+	972	protein_coding	helix-turn-helix domain-containing protein && PF13464:Domain of unknown function (DUF4115)|PF13413:Helix-turn-helix domain	-
HWN72_02440	2499	2439	HWN72_02440	NC_999999999.1	521920	522903	+	984	protein_coding	hypothetical protein && -	-
HWN72_02445	319	566	tilS	NC_999999999.1	522884	523879	+	996	protein_coding	tRNA lysidine(34) synthetase TilS && PF01171:PP-loop family	-
HWN72_02450	447	431	HWN72_02450	NC_999999999.1	523973	524611	-	639	protein_coding	L%2CD-transpeptidase family protein && PF03734:L,D-transpeptidase catalytic domain	-
HWN72_02455	332	270	HWN72_02455	NC_999999999.1	524841	525458	-	618	protein_coding	TetR/AcrR family transcriptional regulator && PF00440:Bacterial regulatory proteins, tetR family	TetR_N
HWN72_02460	2536	3548	HWN72_02460	NC_999999999.1	525570	527912	+	2343	protein_coding	TonB-dependent receptor && PF00593:TonB dependent receptor|PF07715:TonB-dependent Receptor Plug Domain	TonB_dep_Rec
HWN72_02465	619	789	HWN72_02465	NC_999999999.1	528060	528938	+	879	protein_coding	alpha/beta hydrolase && PF12697:Alpha/beta hydrolase family	-
HWN72_02470	507	780	HWN72_02470	NC_999999999.1	529051	530295	+	1245	protein_coding	MFS transporter && PF07690:Major Facilitator Superfamily	MFS_1
HWN72_02475	771	697	HWN72_02475	NC_999999999.1	530337	530858	-	522	protein_coding	hypothetical protein && -	-
HWN72_02480	120	36	HWN72_02480	NC_999999999.1	530975	531050	-	76	protein_coding	tRNA-Thr && -	-
HWN72_02485	2023	1844	HWN72_02485	NC_999999999.1	531115	532860	-	1746	protein_coding	DUF885 domain-containing protein && PF05960:Bacterial protein of unknown function (DUF885)	-
HWN72_02490	112	116	HWN72_02490	NC_999999999.1	532900	533784	-	885	protein_coding	hypothetical protein && -	-
HWN72_02495	1490	1632	HWN72_02495	NC_999999999.1	533919	535238	-	1320	protein_coding	replication-associated recombination protein A && PF16193:AAA C-terminal domain|PF00004:ATPase family associated with various cellular activities (AAA)|PF12002:MgsA AAA+ ATPase C terminal	AAA
HWN72_02500	267	519	HWN72_02500	NC_999999999.1	535321	535764	+	444	protein_coding	hypothetical protein && -	-
HWN72_02505	543	777	HWN72_02505	NC_999999999.1	535848	536660	+	813	protein_coding	sugar phosphate isomerase/epimerase && PF01261:Xylose isomerase-like TIM barrel	-
HWN72_02510	637	723	HWN72_02510	NC_999999999.1	536693	538273	-	1581	protein_coding	GMC family oxidoreductase N-terminal domain-containing protein && PF05199:GMC oxidoreductase|PF00732:GMC oxidoreductase	-
HWN72_02515	195	378	HWN72_02515	NC_999999999.1	538442	539305	+	864	protein_coding	TIGR03620 family F420-dependent LLM class oxidoreductase && -	-
HWN72_02520	2574	1672	HWN72_02520	NC_999999999.1	539549	539749	-	201	protein_coding	hypothetical protein && -	-
HWN72_02525	126	188	HWN72_02525	NC_999999999.1	539849	540295	-	447	protein_coding	DUF1810 domain-containing protein && PF08837:Protein of unknown function (DUF1810)	-
HWN72_02530	40	47	HWN72_02530	NC_999999999.1	540292	540510	-	219	protein_coding	DUF2945 domain-containing protein && -	-
HWN72_02535	162	97	HWN72_02535	NC_999999999.1	540507	540722	-	216	protein_coding	hypothetical protein && -	-
HWN72_02540	1935	2363	dapD	NC_999999999.1	540817	541662	-	846	protein_coding	2%2C3%2C4%2C5-tetrahydropyridine-2%2C6-dicarboxylate N-succinyltransferase && PF14805:Tetrahydrodipicolinate N-succinyltransferase N-terminal|PF14602:Hexapeptide repeat of succinyl-transferase	-
HWN72_02545	799	733	gmk	NC_999999999.1	541764	542372	-	609	protein_coding	guanylate kinase && PF00625:Guanylate kinase	-
HWN72_02550	709	818	HWN72_02550	NC_999999999.1	542596	543033	-	438	protein_coding	hypothetical protein && -	-
HWN72_02555	1746	1478	HWN72_02555	NC_999999999.1	543064	543558	-	495	protein_coding	hypothetical protein && PF04386:Stringent starvation protein B	-
HWN72_02560	1128	790	hisB	NC_999999999.1	543743	544345	+	603	protein_coding	imidazoleglycerol-phosphate dehydratase HisB && PF00475:Imidazoleglycerol-phosphate dehydratase	-
HWN72_02565	252	312	HWN72_02565	NC_999999999.1	544345	544641	+	297	protein_coding	hypothetical protein && -	-
HWN72_02570	596	826	hisH	NC_999999999.1	544638	545261	+	624	protein_coding	imidazole glycerol phosphate synthase subunit HisH && PF00117:Glutamine amidotransferase class-I	GATase
HWN72_02575	755	834	hisA	NC_999999999.1	545403	546134	+	732	protein_coding	1-(5-phosphoribosyl)-5-[(5-phosphoribosylamino)methylideneamino]imidazole-4-carboxamide isomerase && PF00977:Histidine biosynthesis protein	-
HWN72_02580	49	27	HWN72_02580	NC_999999999.1	546131	546373	+	243	protein_coding	hypothetical protein && -	-
HWN72_02585	502	677	hisF	NC_999999999.1	546378	547139	+	762	protein_coding	imidazole glycerol phosphate synthase subunit HisF && PF00977:Histidine biosynthesis protein	-
HWN72_02590	65	46	HWN72_02590	NC_999999999.1	547287	547460	+	174	protein_coding	PEP-CTERM sorting domain-containing protein && -	-
HWN72_02595	300	474	HWN72_02595	NC_999999999.1	547503	547829	+	327	protein_coding	phosphoribosyl-ATP diphosphatase && PF01503:Phosphoribosyl-ATP pyrophosphohydrolase	-
HWN72_02600	593	260	HWN72_02600	NC_999999999.1	547843	548220	+	378	protein_coding	histidine triad nucleotide-binding protein && PF01230:HIT domain	HIT
HWN72_02605	124	91	HWN72_02605	NC_999999999.1	548521	548979	+	459	protein_coding	YbgC/FadM family acyl-CoA thioesterase && PF03061:Thioesterase superfamily	4HBT
HWN72_02610	1209	1732	tolQ	NC_999999999.1	548976	549683	+	708	protein_coding	protein TolQ && PF01618:MotA/TolQ/ExbB proton channel family	-
HWN72_02615	451	605	HWN72_02615	NC_999999999.1	549683	550126	+	444	protein_coding	ExbD/TolR family protein && PF02472:Biopolymer transport protein ExbD/TolR	-
HWN72_02620	976	1377	HWN72_02620	NC_999999999.1	550151	551182	+	1032	protein_coding	hypothetical protein && -	-
HWN72_02625	2297	2186	tolB	NC_999999999.1	551179	552570	+	1392	protein_coding	Tol-Pal system protein TolB && PF07676:WD40-like Beta Propeller Repeat|PF04052:TolB amino-terminal domain	PD40
HWN72_02630	5522	4085	pal	NC_999999999.1	552764	553288	+	525	protein_coding	peptidoglycan-associated lipoprotein Pal && PF00691:OmpA family	-
HWN72_02635	1709	1928	HWN72_02635	NC_999999999.1	553389	553922	+	534	protein_coding	J domain-containing protein && PF00226:DnaJ domain	DnaJ
HWN72_02640	18289	13361	HWN72_02640	NC_999999999.1	554188	554709	-	522	protein_coding	translation initiation factor IF-3 && PF00707:Translation initiation factor IF-3, C-terminal domain|PF05198:Translation initiation factor IF-3, N-terminal domain	-
HWN72_02645	570	580	pdeM	NC_999999999.1	554876	555568	-	693	protein_coding	ligase-associated DNA damage response endonuclease PdeM && -	-
HWN72_02650	816	734	hemF	NC_999999999.1	555658	556533	+	876	protein_coding	oxygen-dependent coproporphyrinogen oxidase && PF01218:Coproporphyrinogen III oxidase	-
HWN72_02655	351	461	HWN72_02655	NC_999999999.1	556568	557830	+	1263	protein_coding	MFS transporter && PF00083:Sugar (and other) transporter|PF07690:Major Facilitator Superfamily	Sugar_tr
HWN72_02660	613	474	HWN72_02660	NC_999999999.1	557843	558166	-	324	protein_coding	HigA family addiction module antidote protein && -	-
HWN72_02665	90	48	HWN72_02665	NC_999999999.1	558141	558422	-	282	protein_coding	type II toxin-antitoxin system RelE/ParE family toxin && -	-
HWN72_02670	3957	4630	uvrB	NC_999999999.1	558501	560687	-	2187	protein_coding	excinuclease ABC subunit UvrB && PF12344:Ultra-violet resistance protein B|PF02151:UvrB/uvrC motif|PF00271:Helicase conserved C-terminal domain|PF04851:Type III restriction enzyme, res subunit	Helicase_C
HWN72_02675	159	280	HWN72_02675	NC_999999999.1	560825	561358	+	534	protein_coding	DUF3617 domain-containing protein && PF12276:Protein of unknown function (DUF3617)	-
HWN72_02680	763	1034	HWN72_02680	NC_999999999.1	561380	562156	+	777	protein_coding	alpha/beta hydrolase && PF12695:Alpha/beta hydrolase family	-
HWN72_02685	126	105	HWN72_02685	NC_999999999.1	562526	562951	-	426	protein_coding	hypothetical protein && -	-
HWN72_02690	144	149	HWN72_02690	NC_999999999.1	563038	563355	-	318	protein_coding	hypothetical protein && -	-
HWN72_02695	130	209	HWN72_02695	NC_999999999.1	563640	565148	-	1509	protein_coding	YifB family Mg chelatase-like AAA ATPase && PF01078:Magnesium chelatase, subunit ChlI|PF13541:Subunit ChlI of Mg-chelatase|PF13335:Magnesium chelatase, subunit ChlI C-terminal	-
HWN72_02700	1292	1201	HWN72_02700	NC_999999999.1	565295	565972	+	678	protein_coding	alpha/beta hydrolase && -	-
HWN72_02705	858	897	rpmH	NC_999999999.1	566122	566256	+	135	protein_coding	50S ribosomal protein L34 && -	-
HWN72_02710	4503	4015	rnpA	NC_999999999.1	566390	566779	+	390	protein_coding	ribonuclease P protein component && PF00825:Ribonuclease P	-
HWN72_02715	457	310	yidD	NC_999999999.1	566776	567021	+	246	protein_coding	membrane protein insertion efficiency factor YidD && -	-
HWN72_02720	13710	16672	yidC	NC_999999999.1	567103	568866	+	1764	protein_coding	membrane protein insertase YidC && PF14849:YidC periplasmic domain|PF02096:60Kd inner membrane protein	-
HWN72_02725	2023	3652	HWN72_02725	NC_999999999.1	568890	569519	+	630	protein_coding	YihA family ribosome biogenesis GTP-binding protein && PF01926:50S ribosome-binding GTPase	-
HWN72_02730	1734	1874	HWN72_02730	NC_999999999.1	569891	571024	+	1134	protein_coding	DUF47 family protein && PF01865:Protein of unknown function DUF47|PF00293:NUDIX domain	NUDIX
HWN72_02735	762	840	HWN72_02735	NC_999999999.1	571035	572036	+	1002	protein_coding	inorganic phosphate transporter && PF01384:Phosphate transporter family	-
HWN72_02740	413	513	HWN72_02740	NC_999999999.1	572235	572900	+	666	protein_coding	glutathione S-transferase family protein && PF13409:Glutathione S-transferase, N-terminal domain	-
HWN72_02745	654	666	HWN72_02745	NC_999999999.1	572900	573760	+	861	protein_coding	S1/P1 nuclease && PF02265:S1/P1 Nuclease	-
HWN72_02750	153	209	HWN72_02750	NC_999999999.1	573890	574798	+	909	protein_coding	DMT family transporter && PF00892:EamA-like transporter family	DUF6
HWN72_02755	229	381	HWN72_02755	NC_999999999.1	574805	575584	-	780	protein_coding	SDR family NAD(P)-dependent oxidoreductase && PF00106:short chain dehydrogenase	adh_short
HWN72_02760	1242	1709	HWN72_02760	NC_999999999.1	575733	577058	-	1326	protein_coding	NupC/NupG family nucleoside CNT transporter && PF01773:Na+ dependent nucleoside transporter N-terminus|PF07662:Na+ dependent nucleoside transporter C-terminus	-
HWN72_02765	34	16	HWN72_02765	NC_999999999.1	577383	577580	-	198	protein_coding	hypothetical protein && -	-
HWN72_02770	482	690	HWN72_02770	NC_999999999.1	577822	578484	+	663	protein_coding	queuosine precursor transporter && PF02592:Putative vitamin uptake transporter	-
HWN72_02775	1849	2189	argB	NC_999999999.1	578565	579464	+	900	protein_coding	acetylglutamate kinase && PF00696:Amino acid kinase family	AA_kinase
HWN72_02780	738	918	HWN72_02780	NC_999999999.1	579513	580064	+	552	protein_coding	hypothetical protein && -	-
HWN72_02785	459	394	HWN72_02785	NC_999999999.1	580296	580589	+	294	protein_coding	YggT family protein && -	-
HWN72_02790	1947	2941	folD	NC_999999999.1	580589	581479	+	891	protein_coding	bifunctional methylenetetrahydrofolate dehydrogenase/methenyltetrahydrofolate cyclohydrolase FolD && PF00763:Tetrahydrofolate dehydrogenase/cyclohydrolase, catalytic domain|PF02882:Tetrahydrofolate dehydrogenase/cyclohydrolase, NAD(P)-binding domain	-
HWN72_02795	267	286	HWN72_02795	NC_999999999.1	581485	582165	+	681	protein_coding	hypothetical protein && -	-
HWN72_02800	368	483	HWN72_02800	NC_999999999.1	582176	582814	+	639	protein_coding	MarC family protein && PF01914:MarC family integral membrane protein	-
HWN72_02805	43	67	HWN72_02805	NC_999999999.1	582811	583152	+	342	protein_coding	YnfA family protein && PF02694:Uncharacterised BCR, YnfA/UPF0060 family	-
HWN72_02810	247	185	HWN72_02810	NC_999999999.1	583220	583576	+	357	protein_coding	hypothetical protein && -	-
HWN72_02815	71	50	HWN72_02815	NC_999999999.1	583730	584740	+	1011	protein_coding	LLM class flavin-dependent oxidoreductase && PF00296:Luciferase-like monooxygenase	-
HWN72_02820	176	397	HWN72_02820	NC_999999999.1	584749	585546	+	798	protein_coding	IclR family transcriptional regulator && PF01614:Bacterial transcriptional regulator|PF09339:IclR helix-turn-helix domain	IclR
HWN72_02825	177	295	HWN72_02825	NC_999999999.1	585608	585916	-	309	protein_coding	alkylphosphonate utilization protein && PF03831:PhnA protein	-
HWN72_02830	48	100	HWN72_02830	NC_999999999.1	586037	586321	+	285	protein_coding	hypothetical protein && -	-
HWN72_02835	189	217	HWN72_02835	NC_999999999.1	586318	587061	+	744	protein_coding	DUF72 domain-containing protein && PF01904:Protein of unknown function DUF72	-
HWN72_02840	443	637	HWN72_02840	NC_999999999.1	587189	587782	+	594	protein_coding	hypothetical protein && -	-
HWN72_02845	55	109	HWN72_02845	NC_999999999.1	587822	588124	+	303	protein_coding	hypothetical protein && PF03795:YCII-related domain	-
HWN72_02850	122	128	HWN72_02850	NC_999999999.1	588121	588501	+	381	protein_coding	DUF4440 domain-containing protein && PF14534:Domain of unknown function (DUF4440)	-
HWN72_02855	279	416	HWN72_02855	NC_999999999.1	588684	588980	+	297	protein_coding	hypothetical protein && -	-
HWN72_02860	1053	819	HWN72_02860	NC_999999999.1	589009	589503	-	495	protein_coding	hypothetical protein && -	-
HWN72_02865	2003	822	HWN72_02865	NC_999999999.1	589707	589979	-	273	protein_coding	hypothetical protein && -	-
HWN72_02870	594	477	HWN72_02870	NC_999999999.1	590288	590728	+	441	protein_coding	hypothetical protein && -	-
HWN72_02875	657	699	HWN72_02875	NC_999999999.1	590725	591153	-	429	protein_coding	OsmC family protein && PF02566:OsmC-like protein	-
HWN72_02880	2101	3025	HWN72_02880	NC_999999999.1	591559	591912	+	354	protein_coding	hypothetical protein && -	-
HWN72_02885	2267	2942	HWN72_02885	NC_999999999.1	592043	593194	-	1152	protein_coding	glycosyltransferase family 1 protein && PF13579:Glycosyl transferase 4-like domain|PF00534:Glycosyl transferases group 1	Glycos_transf_1
HWN72_02890	7237	6447	HWN72_02890	NC_999999999.1	593354	593896	-	543	protein_coding	hypothetical protein && -	-
HWN72_02895	19577	8925	HWN72_02895	NC_999999999.1	594283	594657	-	375	protein_coding	hypothetical protein && -	-
HWN72_02900	347	256	HWN72_02900	NC_999999999.1	594926	595189	+	264	protein_coding	hypothetical protein && -	-
HWN72_02905	477	685	HWN72_02905	NC_999999999.1	595354	596082	+	729	protein_coding	response regulator transcription factor && PF00072:Response regulator receiver domain|PF00486:Transcriptional regulatory protein, C terminal	Response_reg
HWN72_02910	272	296	HWN72_02910	NC_999999999.1	596082	597407	+	1326	protein_coding	HAMP domain-containing protein && PF00672:HAMP domain|PF02518:Histidine kinase-, DNA gyrase B-, and HSP90-like ATPase	HATPase_c
HWN72_02915	253	299	HWN72_02915	NC_999999999.1	597545	598234	+	690	protein_coding	carbonic anhydrase && PF00484:Carbonic anhydrase	-
HWN72_02920	217	360	HWN72_02920	NC_999999999.1	598231	599772	+	1542	protein_coding	SulP family inorganic anion transporter && PF00916:Sulfate permease family	Sulfate_transp
HWN72_02925	309	293	HWN72_02925	NC_999999999.1	600133	600978	+	846	protein_coding	hypothetical protein && PF09694:Bacterial protein of unknown function (Gcw_chp)	-
HWN72_02930	212	311	HWN72_02930	NC_999999999.1	601038	601655	-	618	protein_coding	YitT family protein && PF02588:Uncharacterised 5xTM membrane BCR, YitT family COG1284	-
HWN72_02935	13256	20726	HWN72_02935	NC_999999999.1	601788	603137	-	1350	protein_coding	translational GTPase TypA && PF00679:Elongation factor G C-terminus|PF03144:Elongation factor Tu domain 2	GTP_EFTU_D2
HWN72_02940	4184	4023	HWN72_02940	NC_999999999.1	603138	603620	-	483	protein_coding	GTP-binding protein && PF00009:Elongation factor Tu GTP binding domain	GTP_EFTU
HWN72_02945	359	319	rsgA	NC_999999999.1	603913	604956	+	1044	protein_coding	ribosome small subunit-dependent GTPase A && PF03193:Protein of unknown function, DUF258	-
HWN72_02950	89	82	HWN72_02950	NC_999999999.1	604949	605104	+	156	protein_coding	hypothetical protein && -	-
HWN72_02955	5519	5128	HWN72_02955	NC_999999999.1	605269	607974	+	2706	protein_coding	TonB-dependent receptor && PF00593:TonB dependent receptor|PF07715:TonB-dependent Receptor Plug Domain	TonB_dep_Rec
HWN72_02960	490	486	HWN72_02960	NC_999999999.1	608200	608682	+	483	protein_coding	RDD family protein && PF06271:RDD family	-
HWN72_02965	1850	2740	HWN72_02965	NC_999999999.1	608740	611265	-	2526	protein_coding	FtsX-like permease family protein && PF02687:FtsX-like permease family	-
HWN72_02970	1247	2181	HWN72_02970	NC_999999999.1	611258	612016	-	759	protein_coding	ATP-binding cassette domain-containing protein && PF00005:ABC transporter	ABC_tran
HWN72_02975	490	600	HWN72_02975	NC_999999999.1	612067	612762	+	696	protein_coding	arylesterase && PF13472:GDSL-like Lipase/Acylhydrolase family	-
HWN72_02980	436	769	recF	NC_999999999.1	612885	613985	-	1101	protein_coding	DNA replication/repair protein RecF && PF02463:RecF/RecN/SMC N terminal domain	SMC_N
HWN72_02985	256	363	HWN72_02985	NC_999999999.1	614091	614843	-	753	protein_coding	queuosine precursor transporter && PF02592:Putative vitamin uptake transporter	-
HWN72_02990	17	8	HWN72_02990	NC_999999999.1	614942	615018	+	77	protein_coding	tRNA-Arg && -	-
HWN72_02995	616	672	HWN72_02995	NC_999999999.1	615130	615444	+	315	protein_coding	PilZ domain-containing protein && PF07238:PilZ domain	-
HWN72_03000	395	429	HWN72_03000	NC_999999999.1	615579	616829	+	1251	protein_coding	MFS transporter && PF07690:Major Facilitator Superfamily	MFS_1
HWN72_03005	509	723	HWN72_03005	NC_999999999.1	616961	617755	-	795	protein_coding	NUDIX domain-containing protein && PF00293:NUDIX domain	NUDIX
HWN72_03010	11151	7955	grxD	NC_999999999.1	618272	618601	-	330	protein_coding	Grx4 family monothiol glutaredoxin && PF00462:Glutaredoxin	-
HWN72_03015	375	404	HWN72_03015	NC_999999999.1	618633	618866	-	234	protein_coding	BolA family transcriptional regulator && -	-
HWN72_03020	534	809	HWN72_03020	NC_999999999.1	618877	619194	-	318	protein_coding	DUF1476 domain-containing protein && PF07345:Domain of unknown function (DUF1476)	-
HWN72_03025	2601	3884	leuD	NC_999999999.1	619378	619977	-	600	protein_coding	3-isopropylmalate dehydratase small subunit && PF00694:Aconitase C-terminal domain	-
HWN72_03030	311	313	HWN72_03030	NC_999999999.1	619977	620159	-	183	protein_coding	hypothetical protein && -	-
HWN72_03035	8597	11587	leuC	NC_999999999.1	620178	621626	-	1449	protein_coding	3-isopropylmalate dehydratase large subunit && PF00330:Aconitase family (aconitate hydratase)	Aconitase
HWN72_03040	1585	1045	HWN72_03040	NC_999999999.1	621843	622106	-	264	protein_coding	hypothetical protein && -	-
HWN72_03045	2248	2444	HWN72_03045	NC_999999999.1	622209	622571	-	363	protein_coding	hypothetical protein && -	-
HWN72_03050	970	1254	HWN72_03050	NC_999999999.1	622786	623301	+	516	protein_coding	beta-carotene hydroxylase && -	-
HWN72_03055	134	169	HWN72_03055	NC_999999999.1	623400	623759	-	360	protein_coding	YbaN family protein && PF04304:Protein of unknown function (DUF454)	-
HWN72_03060	274	253	HWN72_03060	NC_999999999.1	623746	624156	-	411	protein_coding	SufE family protein && PF02657:Fe-S metabolism associated domain	-
HWN72_03065	1020	1259	HWN72_03065	NC_999999999.1	624362	626422	+	2061	protein_coding	NAD(+) synthase && PF00795:Carbon-nitrogen hydrolase|PF02540:NAD synthase	NAD_synthase
HWN72_03070	267	313	HWN72_03070	NC_999999999.1	627018	627272	-	255	protein_coding	hypothetical protein && -	-
HWN72_03075	113	102	HWN72_03075	NC_999999999.1	627269	627577	-	309	protein_coding	hypothetical protein && -	-
HWN72_03080	64	99	HWN72_03080	NC_999999999.1	627574	627882	-	309	protein_coding	hypothetical protein && -	-
HWN72_03085	179	133	HWN72_03085	NC_999999999.1	627893	628174	-	282	protein_coding	hypothetical protein && -	-
HWN72_03090	338	348	HWN72_03090	NC_999999999.1	628209	628601	-	393	protein_coding	PspC domain-containing protein && PF04024:PspC domain	PspC
HWN72_03095	883	1187	pspA	NC_999999999.1	628629	629441	-	813	protein_coding	phage shock protein PspA && PF04012:PspA/IM30 family	-
HWN72_03100	51	70	HWN72_03100	NC_999999999.1	629438	629656	-	219	protein_coding	hypothetical protein && -	-
HWN72_03105	2060	2189	pspF	NC_999999999.1	629817	630833	+	1017	protein_coding	phage shock protein operon transcriptional activator && PF00158:Sigma-54 interaction domain|PF02954:Bacterial regulatory protein, Fis family	Sigma54_activat
HWN72_03110	298	245	HWN72_03110	NC_999999999.1	630893	631135	+	243	protein_coding	type II toxin-antitoxin system CcdA family antitoxin && -	-
HWN72_03115	83	96	HWN72_03115	NC_999999999.1	631135	631414	+	280	protein_coding	CcdB family protein && -	-
HWN72_03120	7866	9533	rimP	NC_999999999.1	631582	632154	+	573	protein_coding	ribosome maturation protein RimP && PF02576:Putative ribosome maturation factor RimP	-
HWN72_03125	18052	27789	nusA	NC_999999999.1	632158	633780	+	1623	protein_coding	transcription termination/antitermination protein NusA && PF08529:NusA N-terminal domain|PF00575:S1 RNA binding domain|PF13184:NusA-like KH domain	S1
HWN72_03130	4988	6281	HWN72_03130	NC_999999999.1	633761	634519	+	759	protein_coding	DUF448 domain-containing protein && PF04296:Protein of unknown function (DUF448)	-
HWN72_03135	23820	32647	infB	NC_999999999.1	634542	637303	+	2762	protein_coding	translation initiation factor IF-2 && -	-
HWN72_03140	684	803	HWN72_03140	NC_999999999.1	637808	638344	+	537	protein_coding	DUF1697 domain-containing protein && PF08002:Protein of unknown function (DUF1697)	-
HWN72_03145	4609	1965	HWN72_03145	NC_999999999.1	638395	638742	-	348	protein_coding	RcnB family protein && PF11776:Nickel/cobalt transporter regulator	-
HWN72_03150	1124	970	rbfA	NC_999999999.1	638853	639245	+	393	protein_coding	30S ribosome-binding factor RbfA && PF02033:Ribosome-binding factor A	-
HWN72_03155	317	577	HWN72_03155	NC_999999999.1	639342	640070	+	729	protein_coding	alpha/beta hydrolase && PF12697:Alpha/beta hydrolase family	-
HWN72_03160	462	539	HWN72_03160	NC_999999999.1	640083	641666	-	1584	protein_coding	DUF1963 domain-containing protein && PF09234:Domain of unknown function (DUF1963)	-
HWN72_03165	135	188	HWN72_03165	NC_999999999.1	641806	642396	+	591	protein_coding	thymidine kinase && PF00265:Thymidine kinase	TK
HWN72_03170	123	168	HWN72_03170	NC_999999999.1	642658	643173	+	516	protein_coding	DUF2239 family protein && PF09998:Uncharacterized protein conserved in bacteria (DUF2239)	-
HWN72_03175	7290	3823	truB	NC_999999999.1	643173	644078	+	906	protein_coding	tRNA pseudouridine(55) synthase TruB && PF16198:tRNA pseudouridylate synthase B C-terminal domain|PF01509:TruB family pseudouridylate synthase (N terminal domain)	-
HWN72_03180	3357	2730	rpsO	NC_999999999.1	644084	644353	+	270	protein_coding	30S ribosomal protein S15 && -	-
HWN72_03185	50432	71259	pnp	NC_999999999.1	644686	646989	+	2304	protein_coding	polyribonucleotide nucleotidyltransferase && PF00575:S1 RNA binding domain|PF03725:3' exoribonuclease family, domain 2|PF01138:3' exoribonuclease family, domain 1|PF00013:KH domain|PF03726:Polyribonucleotide nucleotidyltransferase, RNA binding domain	RNase_PH
HWN72_03190	1168	955	HWN72_03190	NC_999999999.1	647256	647933	-	678	protein_coding	peptidylprolyl isomerase && PF00160:Cyclophilin type peptidyl-prolyl cis-trans isomerase/CLD	Pro_isomerase
HWN72_03195	1128	1014	HWN72_03195	NC_999999999.1	647950	648332	-	383	protein_coding	GcrA cell cycle regulator && PF07750:GcrA cell cycle regulator	GcrA
HWN72_03200	2421	3279	HWN72_03200	NC_999999999.1	648333	648645	-	313	protein_coding	GcrA cell cycle regulator && PF07750:GcrA cell cycle regulator	GcrA
HWN72_03205	2090	2089	HWN72_03205	NC_999999999.1	648739	649641	+	903	protein_coding	ABC transporter permease && PF01061:ABC-2 type transporter	ABC2_membrane
HWN72_03210	1482	1787	HWN72_03210	NC_999999999.1	649745	651958	+	2214	protein_coding	EAL domain-containing protein && PF00563:EAL domain|PF05228:CHASE4 domain|PF00990:Diguanylate cyclase, GGDEF domain	EAL
HWN72_03215	2659	1780	hspQ	NC_999999999.1	651978	652358	-	381	protein_coding	heat shock protein HspQ && PF08755:Hemimethylated DNA-binding protein YccV like	-
HWN72_03220	63	60	HWN72_03220	NC_999999999.1	652514	652603	+	90	protein_coding	tRNA-Ser && -	-
HWN72_03225	528	504	HWN72_03225	NC_999999999.1	652756	654096	+	1341	protein_coding	integrase arm-type DNA-binding domain-containing protein && PF13356:Domain of unknown function (DUF4102)|PF00589:Phage integrase family	Phage_integrase
HWN72_03230	134	125	HWN72_03230	NC_999999999.1	654101	654289	-	189	protein_coding	AlpA family phage regulatory protein && -	-
HWN72_03235	370	653	HWN72_03235	NC_999999999.1	654286	654984	-	699	protein_coding	hypothetical protein && -	-
HWN72_03240	168	327	HWN72_03240	NC_999999999.1	654981	655355	-	375	protein_coding	winged helix-turn-helix domain-containing protein && -	-
HWN72_03245	97	135	HWN72_03245	NC_999999999.1	655355	655612	-	258	protein_coding	hypothetical protein && -	-
HWN72_03250	25	32	HWN72_03250	NC_999999999.1	655609	655827	-	219	protein_coding	hypothetical protein && -	-
HWN72_03255	80	109	HWN72_03255	NC_999999999.1	655824	656021	-	198	protein_coding	hypothetical protein && -	-
HWN72_03260	0	0	HWN72_03260	NC_999999999.1	656024	656124	-	101	protein_coding	DUF2312 domain-containing protein && -	-
HWN72_03265	8	14	HWN72_03265	NC_999999999.1	656125	656266	-	142	protein_coding	DUF2312 domain-containing protein && -	-
HWN72_03270	634	846	HWN72_03270	NC_999999999.1	656282	656785	-	504	protein_coding	hypothetical protein && -	-
HWN72_03275	2635	3236	HWN72_03275	NC_999999999.1	656803	659526	-	2724	protein_coding	toprim domain-containing protein && PF13155:Toprim-like	-
HWN72_03280	63	90	HWN72_03280	NC_999999999.1	659536	659715	-	180	protein_coding	hypothetical protein && -	-
HWN72_03285	320	262	HWN72_03285	NC_999999999.1	659712	659915	-	204	protein_coding	hypothetical protein && -	-
HWN72_03290	2642	2461	HWN72_03290	NC_999999999.1	660016	660321	-	306	protein_coding	ogr/Delta-like zinc finger family protein && PF04606:Ogr/Delta-like zinc finger	Ogr_Delta
HWN72_03295	1562	1513	HWN72_03295	NC_999999999.1	660321	660812	-	492	protein_coding	hypothetical protein && -	-
HWN72_03300	1971	1327	HWN72_03300	NC_999999999.1	660809	661138	-	330	protein_coding	helix-turn-helix domain-containing protein && -	-
HWN72_03305	432	429	HWN72_03305	NC_999999999.1	661223	661885	+	663	protein_coding	helix-turn-helix transcriptional regulator && PF01381:Helix-turn-helix|PF00717:Peptidase S24-like	HTH_3
HWN72_03310	119	98	HWN72_03310	NC_999999999.1	661905	662309	+	405	protein_coding	HIRAN domain-containing protein && PF08797:HIRAN domain	-
HWN72_03315	299	208	HWN72_03315	NC_999999999.1	662309	662788	+	480	protein_coding	SHOCT domain-containing protein && PF09851:Short C-terminal domain|PF14472:Domain of unknown function (DUF4429)	-
HWN72_03320	144	215	HWN72_03320	NC_999999999.1	662785	663795	-	1011	protein_coding	phage late control D family protein && PF05954:Phage late control gene D protein (GPD)	-
HWN72_03325	27	34	HWN72_03325	NC_999999999.1	663792	664205	-	414	protein_coding	phage tail protein && PF06995:Phage P2 GpU	-
HWN72_03330	792	849	HWN72_03330	NC_999999999.1	664218	666680	-	2463	protein_coding	phage tail tape measure protein && PF10145:Phage-related minor tail protein	-
HWN72_03335	0	0	HWN72_03335	NC_999999999.1	666680	666811	-	132	protein_coding	GpE family phage tail protein && -	-
HWN72_03340	282	335	HWN72_03340	NC_999999999.1	666820	667134	-	315	protein_coding	phage tail assembly protein && PF10109:Phage tail assembly chaperone proteins, E, or 41 or 14	-
HWN72_03345	636	533	HWN72_03345	NC_999999999.1	667198	667710	-	513	protein_coding	phage major tail tube protein && PF04985:Phage tail tube protein FII	-
HWN72_03350	1258	1461	HWN72_03350	NC_999999999.1	667753	668928	-	1176	protein_coding	phage tail sheath subtilisin-like domain-containing protein && PF04984:Phage tail sheath protein	-
HWN72_03355	81	78	HWN72_03355	NC_999999999.1	668946	669290	-	345	protein_coding	GPW/gp25 family protein && PF04965:Gene 25-like lysozyme	-
HWN72_03360	504	576	HWN72_03360	NC_999999999.1	669290	669844	-	555	protein_coding	phage baseplate assembly protein V && PF04717:Type VI secretion system, phage-baseplate injector	-
HWN72_03365	73	47	HWN72_03365	NC_999999999.1	670008	670223	-	216	protein_coding	helix-turn-helix transcriptional regulator && -	-
HWN72_03370	133	156	HWN72_03370	NC_999999999.1	670437	671255	-	819	protein_coding	DNA adenine methylase && PF02086:D12 class N6 adenine-specific DNA methyltransferase	MethyltransfD12
HWN72_03375	612	563	HWN72_03375	NC_999999999.1	671433	672557	-	1125	protein_coding	hypothetical protein && -	-
HWN72_03380	722	831	HWN72_03380	NC_999999999.1	672568	674742	-	2175	protein_coding	hypothetical protein && -	-
HWN72_03385	178	146	HWN72_03385	NC_999999999.1	674742	675407	-	666	protein_coding	hypothetical protein && -	-
HWN72_03390	446	320	HWN72_03390	NC_999999999.1	675420	676502	-	1083	protein_coding	hypothetical protein && -	-
HWN72_03395	103	89	HWN72_03395	NC_999999999.1	676502	677140	-	639	protein_coding	phage tail protein I && PF09684:Phage tail protein (Tail_P2_I)	-
HWN72_03400	366	345	HWN72_03400	NC_999999999.1	677137	678042	-	906	protein_coding	baseplate J/gp47 family protein && PF04865:Baseplate J-like protein	-
HWN72_03405	106	84	HWN72_03405	NC_999999999.1	678122	678793	-	672	protein_coding	phage virion morphogenesis protein && PF05069:Phage virion morphogenesis family	-
HWN72_03410	103	123	HWN72_03410	NC_999999999.1	678793	679275	-	483	protein_coding	phage tail protein && PF06891:P2 phage tail completion protein R (GpR)	-
HWN72_03415	0	0	HWN72_03415	NC_999999999.1	679259	679510	-	252	protein_coding	hypothetical protein && -	-
HWN72_03420	55	90	HWN72_03420	NC_999999999.1	679398	679796	-	399	protein_coding	hypothetical protein && -	-
HWN72_03425	229	176	HWN72_03425	NC_999999999.1	679796	680320	-	525	protein_coding	hypothetical protein && -	-
HWN72_03430	159	216	HWN72_03430	NC_999999999.1	680381	680725	-	345	protein_coding	hypothetical protein && -	-
HWN72_03435	17	8	HWN72_03435	NC_999999999.1	680730	680960	-	231	protein_coding	tail protein X && -	-
HWN72_03440	162	210	HWN72_03440	NC_999999999.1	680960	681442	-	483	protein_coding	head completion/stabilization protein && PF05926:Phage head completion protein (GPL)	-
HWN72_03445	157	155	HWN72_03445	NC_999999999.1	681439	681744	-	306	protein_coding	hypothetical protein && -	-
HWN72_03450	1003	1400	HWN72_03450	NC_999999999.1	681862	682683	-	822	protein_coding	terminase && PF05944:Phage small terminase subunit	-
HWN72_03455	2773	3210	HWN72_03455	NC_999999999.1	682730	683812	-	1083	protein_coding	phage major capsid protein%2C P2 family && PF05125:Phage major capsid protein, P2 family	-
HWN72_03460	2283	2578	HWN72_03460	NC_999999999.1	683869	684681	-	813	protein_coding	GPO family capsid scaffolding protein && PF05929:Phage capsid scaffolding protein (GPO) serine peptidase	-
HWN72_03465	222	185	HWN72_03465	NC_999999999.1	684830	686686	+	1857	protein_coding	oxidoreductase && PF06056:Putative ATPase subunit of terminase (gpP-like)|PF03237:Terminase-like family	Terminase_5
HWN72_03470	201	188	HWN72_03470	NC_999999999.1	686683	687741	+	1059	protein_coding	phage portal protein && PF04860:Phage portal protein	-
HWN72_03475	1026	646	HWN72_03475	NC_999999999.1	688501	689673	+	1173	protein_coding	DUF262 domain-containing protein && PF03235:Protein of unknown function DUF262	-
HWN72_03480	349	268	HWN72_03480	NC_999999999.1	689691	690323	+	633	protein_coding	hypothetical protein && -	-
HWN72_03485	194	228	HWN72_03485	NC_999999999.1	690537	691232	+	696	protein_coding	site-specific integrase && PF00589:Phage integrase family	Phage_integrase
HWN72_03490	60	35	HWN72_03490	NC_999999999.1	691275	691829	-	555	protein_coding	HipA domain-containing protein && PF07804:HipA-like C-terminal domain	HipA_C
HWN72_03495	575	868	HWN72_03495	NC_999999999.1	692114	694306	+	2193	protein_coding	poly(beta-D-mannuronate) lyase && PF14592:Chondroitinase B	-
HWN72_03500	257	413	HWN72_03500	NC_999999999.1	694303	696525	+	2223	protein_coding	alginate lyase family protein && PF05426:Alginate lyase|PF07940:Heparinase II/III-like protein	-
HWN72_03505	101	148	HWN72_03505	NC_999999999.1	696540	697799	+	1260	protein_coding	MFS transporter && PF07690:Major Facilitator Superfamily	MFS_1
HWN72_03510	80	149	HWN72_03510	NC_999999999.1	697804	698553	+	750	protein_coding	glucose 1-dehydrogenase && PF00106:short chain dehydrogenase	adh_short
HWN72_03515	82	112	HWN72_03515	NC_999999999.1	698568	699446	+	879	protein_coding	rhamnogalacturonan acetylesterase && PF13472:GDSL-like Lipase/Acylhydrolase family	-
HWN72_03520	919	776	HWN72_03520	NC_999999999.1	699568	702459	+	2892	protein_coding	TonB-dependent receptor && PF07715:TonB-dependent Receptor Plug Domain|PF00593:TonB dependent receptor	TonB_dep_Rec
HWN72_03525	681	794	HWN72_03525	NC_999999999.1	702558	703298	+	741	protein_coding	FadR family transcriptional regulator && PF00392:Bacterial regulatory proteins, gntR family|PF07729:FCD domain	FCD
HWN72_03530	20	29	HWN72_03530	NC_999999999.1	703298	703590	+	293	protein_coding	sugar kinase && -	-
HWN72_03535	78	71	HWN72_03535	NC_999999999.1	703697	704001	-	305	protein_coding	response regulator transcription factor && -	-
HWN72_03540	35	46	HWN72_03540	NC_999999999.1	704349	705185	-	837	protein_coding	alpha/beta hydrolase && PF00561:alpha/beta hydrolase fold	Abhydrolase_1
HWN72_03545	152	205	HWN72_03545	NC_999999999.1	705469	706371	-	903	protein_coding	LysR family transcriptional regulator && PF00126:Bacterial regulatory helix-turn-helix protein, lysR family|PF03466:LysR substrate binding domain	LysR_substrate
HWN72_03550	69	99	HWN72_03550	NC_999999999.1	706507	707259	+	753	protein_coding	glucose 1-dehydrogenase && PF00106:short chain dehydrogenase	adh_short
HWN72_03555	154	150	HWN72_03555	NC_999999999.1	707513	708505	+	993	protein_coding	alpha/beta hydrolase && PF00561:alpha/beta hydrolase fold	Abhydrolase_1
HWN72_03560	19	36	HWN72_03560	NC_999999999.1	708577	709032	+	456	protein_coding	hypothetical protein && -	-
HWN72_03565	464	496	HWN72_03565	NC_999999999.1	708996	711485	-	2490	protein_coding	exo 1%2C3/1%2C4-beta-D-glucan glucohydrolase && PF00933:Glycosyl hydrolase family 3 N terminal domain|PF01915:Glycosyl hydrolase family 3 C-terminal domain	Glyco_hydro_3
HWN72_03570	110	93	HWN72_03570	NC_999999999.1	711482	712792	-	1311	protein_coding	cation:proton antiporter && PF00999:Sodium/hydrogen exchanger family	Na_H_Exchanger
HWN72_03575	496	722	HWN72_03575	NC_999999999.1	712812	715088	-	2277	protein_coding	beta-glucosidase && PF14310:Fibronectin type III-like domain|PF01915:Glycosyl hydrolase family 3 C-terminal domain|PF00933:Glycosyl hydrolase family 3 N terminal domain	Glyco_hydro_3_C
HWN72_03580	248	351	HWN72_03580	NC_999999999.1	715085	716662	-	1578	protein_coding	tryptophan 7-halogenase && PF04820:Tryptophan halogenase	-
HWN72_03585	2504	2470	HWN72_03585	NC_999999999.1	716701	719160	-	2460	protein_coding	TonB-dependent receptor && PF07715:TonB-dependent Receptor Plug Domain	-
HWN72_03590	380	626	HWN72_03590	NC_999999999.1	719303	720565	+	1263	protein_coding	MFS transporter && PF07690:Major Facilitator Superfamily	MFS_1
HWN72_03595	263	273	HWN72_03595	NC_999999999.1	720562	721587	+	1026	protein_coding	LacI family DNA-binding transcriptional regulator && PF00356:Bacterial regulatory proteins, lacI family|PF13377:Periplasmic binding protein-like domain	LacI
HWN72_03600	39	61	HWN72_03600	NC_999999999.1	721550	722197	-	648	protein_coding	hypothetical protein && -	-
HWN72_03605	104	126	HWN72_03605	NC_999999999.1	722686	725073	+	2388	protein_coding	TonB-dependent receptor && PF07715:TonB-dependent Receptor Plug Domain	-
HWN72_03610	234	197	HWN72_03610	NC_999999999.1	725394	727649	+	2256	protein_coding	TonB-dependent receptor && PF07715:TonB-dependent Receptor Plug Domain|PF00593:TonB dependent receptor	TonB_dep_Rec
HWN72_03615	38	33	HWN72_03615	NC_999999999.1	727748	728224	+	477	protein_coding	VOC family protein && PF13669:Glyoxalase/Bleomycin resistance protein/Dioxygenase superfamily	-
HWN72_03620	64	70	HWN72_03620	NC_999999999.1	728274	728780	+	507	protein_coding	nuclear transport factor 2 family protein && PF13577:SnoaL-like domain	-
HWN72_03625	177	92	HWN72_03625	NC_999999999.1	728967	729593	+	627	protein_coding	TetR/AcrR family transcriptional regulator && PF00440:Bacterial regulatory proteins, tetR family|PF13977:Bacterial transcriptional repressor	TetR_N
HWN72_03630	222	191	HWN72_03630	NC_999999999.1	729902	730420	+	519	protein_coding	sigma-70 family RNA polymerase sigma factor && PF04542:Sigma-70 region 2|PF08281:Sigma-70, region 4	Sigma70_r2
HWN72_03635	275	471	HWN72_03635	NC_999999999.1	730454	731374	+	921	protein_coding	FecR domain-containing protein && PF16220:Domain of unknown function (DUF4880)|PF04773:FecR protein	-
HWN72_03640	151	260	HWN72_03640	NC_999999999.1	731406	733716	+	2311	protein_coding	TonB-dependent receptor && -	-
HWN72_03645	1601	1936	HWN72_03645	NC_999999999.1	733986	740732	+	6747	protein_coding	outer membrane autotransporter && -	-
HWN72_03650	162	187	HWN72_03650	NC_999999999.1	740897	741994	+	1098	protein_coding	TIGR03032 family protein && PF16261:Domain of unknown function (DUF4915)	-
HWN72_03655	51	41	HWN72_03655	NC_999999999.1	742023	742208	+	186	protein_coding	hypothetical protein && -	-
HWN72_03660	103	58	HWN72_03660	NC_999999999.1	742430	742948	+	519	protein_coding	SDR family oxidoreductase && -	-
HWN72_03665	273	257	HWN72_03665	NC_999999999.1	743153	743590	+	438	protein_coding	hypothetical protein && -	-
HWN72_03670	190	242	HWN72_03670	NC_999999999.1	743601	744872	+	1272	protein_coding	hypothetical protein && -	-
HWN72_03675	125	153	HWN72_03675	NC_999999999.1	744869	746284	+	1416	protein_coding	peroxidase && -	-
HWN72_03680	73	68	HWN72_03680	NC_999999999.1	746470	747645	-	1176	protein_coding	hypothetical protein && -	-
HWN72_03685	66	99	HWN72_03685	NC_999999999.1	747649	749484	-	1836	protein_coding	GMC family oxidoreductase && PF00732:GMC oxidoreductase|PF05199:GMC oxidoreductase	-
HWN72_03690	370	407	HWN72_03690	NC_999999999.1	749429	751876	-	2448	protein_coding	hypothetical protein && -	-
HWN72_03695	282	399	HWN72_03695	NC_999999999.1	752267	756424	+	4158	protein_coding	hypothetical protein && -	-
HWN72_03700	184	334	HWN72_03700	NC_999999999.1	756435	758801	+	2367	protein_coding	caspase family protein && PF00656:Caspase domain	Peptidase_C14
HWN72_03705	162	206	HWN72_03705	NC_999999999.1	758798	760720	+	1923	protein_coding	hypothetical protein && -	-
HWN72_03710	336	522	HWN72_03710	NC_999999999.1	760662	761528	-	867	protein_coding	kinase && PF03308:ArgK protein	-
HWN72_03715	2932	4206	HWN72_03715	NC_999999999.1	761512	762480	-	969	protein_coding	D-glycerate dehydrogenase && PF02826:D-isomer specific 2-hydroxyacid dehydrogenase, NAD binding domain|PF00389:D-isomer specific 2-hydroxyacid dehydrogenase, catalytic domain	2-Hacid_dh_C
HWN72_03720	14300	23572	HWN72_03720	NC_999999999.1	762562	763464	-	903	protein_coding	EamA family transporter && PF00892:EamA-like transporter family	DUF6
HWN72_03725	50	80	HWN72_03725	NC_999999999.1	763518	764030	+	513	protein_coding	Lrp/AsnC family transcriptional regulator && PF13404:AsnC-type helix-turn-helix domain|PF01037:AsnC family	AsnC_trans_reg
HWN72_03730	229	256	HWN72_03730	NC_999999999.1	764099	765535	-	1437	protein_coding	hypothetical protein && -	-
HWN72_03735	322	366	HWN72_03735	NC_999999999.1	765620	767203	-	1584	protein_coding	EAL domain-containing protein && PF00563:EAL domain|PF12792:CSS motif domain associated with EAL	EAL
HWN72_03740	0	1	HWN72_03740	NC_999999999.1	767303	767518	-	216	protein_coding	aldehyde dehydrogenase (NADP(+)) && -	-
HWN72_03745	1	7	HWN72_03745	NC_999999999.1	767519	768272	-	754	protein_coding	aldehyde dehydrogenase family protein && PF00171:Aldehyde dehydrogenase family	Aldedh
HWN72_03750	88	125	HWN72_03750	NC_999999999.1	769265	770314	+	1050	protein_coding	LacI family DNA-binding transcriptional regulator && PF00356:Bacterial regulatory proteins, lacI family|PF13377:Periplasmic binding protein-like domain	LacI
HWN72_03755	1239	1704	HWN72_03755	NC_999999999.1	770319	772826	-	2508	protein_coding	EAL domain-containing protein && PF07695:7TM diverse intracellular signalling|PF00990:Diguanylate cyclase, GGDEF domain|PF00563:EAL domain	EAL
HWN72_03760	258	381	HWN72_03760	NC_999999999.1	772994	774358	+	1365	protein_coding	FAD/NAD(P)-binding protein && PF13454:FAD-NAD(P)-binding	-
HWN72_03765	50	77	HWN72_03765	NC_999999999.1	774366	775031	-	666	protein_coding	AhpC/TSA family protein && PF00578:AhpC/TSA family	-
HWN72_03770	193	273	HWN72_03770	NC_999999999.1	775136	775975	-	840	protein_coding	LysR family transcriptional regulator && PF03466:LysR substrate binding domain|PF00126:Bacterial regulatory helix-turn-helix protein, lysR family	LysR_substrate
HWN72_03775	46	66	HWN72_03775	NC_999999999.1	776267	777049	+	783	protein_coding	ABC transporter permease && PF00528:Binding-protein-dependent transport system inner membrane component	BPD_transp_1
HWN72_03780	10	22	HWN72_03780	NC_999999999.1	777046	777882	+	837	protein_coding	ABC transporter ATP-binding protein && PF00005:ABC transporter	ABC_tran
HWN72_03785	7	6	HWN72_03785	NC_999999999.1	777879	778511	+	633	protein_coding	cysteine dioxygenase && PF05995:Cysteine dioxygenase type I	-
HWN72_03790	37	69	HWN72_03790	NC_999999999.1	778508	779746	+	1239	protein_coding	thiosulfate sulfurtransferase && PF00581:Rhodanese-like domain	Rhodanese
HWN72_03795	46	101	HWN72_03795	NC_999999999.1	779770	780858	+	1089	protein_coding	LLM class flavin-dependent oxidoreductase && PF00296:Luciferase-like monooxygenase	-
HWN72_03800	77	88	HWN72_03800	NC_999999999.1	781113	782447	+	1335	protein_coding	LLM class flavin-dependent oxidoreductase && PF00296:Luciferase-like monooxygenase	-
HWN72_03805	62	73	HWN72_03805	NC_999999999.1	782472	783332	+	861	protein_coding	TauD/TfdA family dioxygenase && PF02668:Taurine catabolism dioxygenase TauD, TfdA family	-
HWN72_03810	31	74	HWN72_03810	NC_999999999.1	783336	784274	+	939	protein_coding	ABC transporter substrate-binding protein && PF09084:NMT1/THI5 like	-
HWN72_03815	821	718	HWN72_03815	NC_999999999.1	784454	787003	+	2550	protein_coding	TonB-dependent receptor && PF00593:TonB dependent receptor|PF07715:TonB-dependent Receptor Plug Domain	TonB_dep_Rec
HWN72_03820	56	70	HWN72_03820	NC_999999999.1	787007	787894	-	888	protein_coding	NTP transferase domain-containing protein && PF12804:MobA-like NTP transferase domain	-
HWN72_03825	1035	1831	HWN72_03825	NC_999999999.1	788069	790027	+	1959	protein_coding	oligopeptide transporter%2C OPT family && PF03169:OPT oligopeptide transporter protein	OPT
HWN72_03830	1569	1780	HWN72_03830	NC_999999999.1	790206	792251	+	2046	protein_coding	carbon starvation protein A && PF02554:Carbon starvation protein CstA|PF13722:5TM C-terminal transporter carbon starvation CstA	-
HWN72_03835	83	62	HWN72_03835	NC_999999999.1	792254	792421	+	168	protein_coding	YbdD/YjiX family protein && -	-
HWN72_03840	625	1025	HWN72_03840	NC_999999999.1	792471	793256	-	786	protein_coding	SDR family oxidoreductase && PF00106:short chain dehydrogenase	adh_short
HWN72_03845	577	862	HWN72_03845	NC_999999999.1	793268	794020	-	753	protein_coding	SDR family oxidoreductase && PF00106:short chain dehydrogenase	adh_short
HWN72_03850	494	997	HWN72_03850	NC_999999999.1	794020	794820	-	801	protein_coding	NAD(P)-dependent oxidoreductase && PF03446:NAD binding domain of 6-phosphogluconate dehydrogenase|PF14833:NAD-binding of NADP-dependent 3-hydroxyisobutyrate dehydrogenase	NAD_binding_2
HWN72_03855	683	1142	HWN72_03855	NC_999999999.1	794813	795595	-	783	protein_coding	carboxymuconolactone decarboxylase family protein && PF02627:Carboxymuconolactone decarboxylase family	CMD
HWN72_03860	3751	5955	HWN72_03860	NC_999999999.1	795592	797058	-	1467	protein_coding	aldehyde dehydrogenase && PF00171:Aldehyde dehydrogenase family	Aldedh
HWN72_03865	305	246	HWN72_03865	NC_999999999.1	797211	797915	+	705	protein_coding	Rrf2 family transcriptional regulator && PF02082:Transcriptional regulator	Rrf2
HWN72_03870	1220	1300	HWN72_03870	NC_999999999.1	797899	799347	-	1449	protein_coding	alginate export family protein && PF13372:Alginate export	-
HWN72_03875	1857	2095	HWN72_03875	NC_999999999.1	799388	800707	-	1320	protein_coding	dicarboxylate/amino acid:cation symporter && PF00375:Sodium:dicarboxylate symporter family	SDF
HWN72_03880	1301	1603	HWN72_03880	NC_999999999.1	800918	802660	+	1743	protein_coding	sensor histidine kinase && PF00512:His Kinase A (phospho-acceptor) domain|PF02518:Histidine kinase-, DNA gyrase B-, and HSP90-like ATPase	HATPase_c
HWN72_03885	378	454	HWN72_03885	NC_999999999.1	802657	803976	+	1320	protein_coding	sigma-54-dependent Fis family transcriptional regulator && PF00072:Response regulator receiver domain|PF00158:Sigma-54 interaction domain	Response_reg
HWN72_03890	260	203	HWN72_03890	NC_999999999.1	804113	805357	+	1245	protein_coding	glycosyl transferase && -	-
HWN72_03895	161	233	HWN72_03895	NC_999999999.1	805350	806516	+	1167	protein_coding	glycosyltransferase family 4 protein && PF13579:Glycosyl transferase 4-like domain|PF00534:Glycosyl transferases group 1	Glycos_transf_1
HWN72_03900	952	1218	HWN72_03900	NC_999999999.1	806637	809087	+	2451	protein_coding	hypothetical protein && -	-
HWN72_03905	1634	2129	HWN72_03905	NC_999999999.1	809091	810218	-	1128	protein_coding	alpha-hydroxy-acid oxidizing protein && PF01070:FMN-dependent dehydrogenase	FMN_dh
HWN72_03910	892	849	HWN72_03910	NC_999999999.1	810203	810883	-	681	protein_coding	Fe2+-dependent dioxygenase && PF13640:2OG-Fe(II) oxygenase superfamily	-
HWN72_03915	139	208	HWN72_03915	NC_999999999.1	810929	811915	-	987	protein_coding	FAD:protein FMN transferase && PF02424:ApbE family	-
HWN72_03920	1062	1479	HWN72_03920	NC_999999999.1	811938	812858	-	921	protein_coding	DUF4198 domain-containing protein && PF10670:Domain of unknown function (DUF4198)	-
HWN72_03925	203	268	HWN72_03925	NC_999999999.1	812896	813387	-	492	protein_coding	DUF2271 domain-containing protein && PF10029:Predicted periplasmic protein (DUF2271)	-
HWN72_03930	112	105	HWN72_03930	NC_999999999.1	813402	814028	-	627	protein_coding	PepSY-associated TM helix domain-containing protein && PF16357:Putative PepSY_TM-like	-
HWN72_03935	921	917	HWN72_03935	NC_999999999.1	814306	815088	+	783	protein_coding	energy transducer TonB && PF03544:Gram-negative bacterial TonB protein C-terminal	-
HWN72_03940	755	1079	HWN72_03940	NC_999999999.1	815095	815478	-	384	protein_coding	response regulator && PF00072:Response regulator receiver domain	Response_reg
HWN72_03945	828	981	HWN72_03945	NC_999999999.1	815564	819208	-	3645	protein_coding	PAS domain S-box protein && PF00989:PAS fold|PF02518:Histidine kinase-, DNA gyrase B-, and HSP90-like ATPase|PF08447:PAS fold|PF08448:PAS fold|PF01590:GAF domain|PF00512:His Kinase A (phospho-acceptor) domain|PF00072:Response regulator receiver domain	PAS
HWN72_03950	546	708	HWN72_03950	NC_999999999.1	819308	820483	-	1176	protein_coding	GGDEF domain-containing protein && PF00990:Diguanylate cyclase, GGDEF domain	GGDEF
HWN72_03955	204	275	HWN72_03955	NC_999999999.1	820733	822106	+	1374	protein_coding	RimK family alpha-L-glutamate ligase && PF08443:RimK-like ATP-grasp domain	-
HWN72_03960	114	120	HWN72_03960	NC_999999999.1	822103	822891	+	789	protein_coding	sulfite exporter TauE/SafE family protein && PF01925:Sulfite exporter TauE/SafE	-
HWN72_03965	350	466	HWN72_03965	NC_999999999.1	822895	823956	-	1062	protein_coding	acyltransferase && -	-
HWN72_03970	3262	5248	HWN72_03970	NC_999999999.1	824132	825886	-	1755	protein_coding	acyl-CoA dehydrogenase && PF12806:Acetyl-CoA dehydrogenase C-terminal like|PF12418:Acyl-CoA dehydrogenase N terminal|PF02771:Acyl-CoA dehydrogenase, N-terminal domain|PF00441:Acyl-CoA dehydrogenase, C-terminal domain|PF02770:Acyl-CoA dehydrogenase, middle domain	-
HWN72_03975	979	965	HWN72_03975	NC_999999999.1	826024	826599	+	576	protein_coding	TetR/AcrR family transcriptional regulator && PF00440:Bacterial regulatory proteins, tetR family	TetR_N
HWN72_03980	2205	3145	HWN72_03980	NC_999999999.1	826581	827453	-	873	protein_coding	thioesterase family protein && PF13622:Thioesterase-like superfamily	-
HWN72_03985	1211	1413	HWN72_03985	NC_999999999.1	827446	827865	-	420	protein_coding	MerR family DNA-binding transcriptional regulator && PF13411:MerR HTH family regulatory protein	-
HWN72_03990	7980	12414	HWN72_03990	NC_999999999.1	827862	829580	-	1719	protein_coding	long-chain fatty acid--CoA ligase && PF13193:AMP-binding enzyme C-terminal domain|PF00501:AMP-binding enzyme	AMP-binding
HWN72_03995	24245	36459	HWN72_03995	NC_999999999.1	829580	830878	-	1299	protein_coding	TonB-dependent receptor && PF03349:Outer membrane protein transport protein (OMPP1/FadL/TodX)	-
HWN72_04000	9865	10078	HWN72_04000	NC_999999999.1	830933	831373	-	441	protein_coding	DUF2147 domain-containing protein && PF09917:Uncharacterized protein conserved in bacteria (DUF2147)	-
HWN72_04005	14432	16683	HWN72_04005	NC_999999999.1	831593	832729	+	1137	protein_coding	thiolase family protein && PF02803:Thiolase, C-terminal domain|PF00108:Thiolase, N-terminal domain	Thiolase_N
HWN72_04010	16202	26974	HWN72_04010	NC_999999999.1	832726	835050	+	2325	protein_coding	3-hydroxyacyl-CoA dehydrogenase && PF00725:3-hydroxyacyl-CoA dehydrogenase, C-terminal domain|PF02737:3-hydroxyacyl-CoA dehydrogenase, NAD binding domain|PF00378:Enoyl-CoA hydratase/isomerase	3HCDH_N
HWN72_04015	11835	19892	HWN72_04015	NC_999999999.1	835092	836882	+	1791	protein_coding	acyl-CoA dehydrogenase C-terminal domain-containing protein && PF02770:Acyl-CoA dehydrogenase, middle domain|PF02771:Acyl-CoA dehydrogenase, N-terminal domain|PF00441:Acyl-CoA dehydrogenase, C-terminal domain|PF12806:Acetyl-CoA dehydrogenase C-terminal like|PF12418:Acyl-CoA dehydrogenase N terminal	-
HWN72_04020	5727	6983	HWN72_04020	NC_999999999.1	837078	838127	-	1050	protein_coding	Glu/Leu/Phe/Val dehydrogenase && PF00208:Glutamate/Leucine/Phenylalanine/Valine dehydrogenase|PF02812:Glu/Leu/Phe/Val dehydrogenase, dimerisation domain	-
HWN72_04025	282	281	HWN72_04025	NC_999999999.1	838263	838724	+	462	protein_coding	Lrp/AsnC family transcriptional regulator && PF13412:Winged helix-turn-helix DNA-binding|PF01037:AsnC family	AsnC_trans_reg
HWN72_04030	827	1225	HWN72_04030	NC_999999999.1	838869	840191	+	1323	protein_coding	MFS transporter && PF07690:Major Facilitator Superfamily	MFS_1
HWN72_04035	4981	4776	paoA	NC_999999999.1	840513	841151	+	639	protein_coding	aldehyde dehydrogenase iron-sulfur subunit && PF01799:[2Fe-2S] binding domain|PF00111:2Fe-2S iron-sulfur cluster binding domain	Fer2
HWN72_04040	2078	2871	HWN72_04040	NC_999999999.1	841148	842098	+	951	protein_coding	xanthine dehydrogenase family protein subunit M && PF00941:FAD binding domain in molybdopterin dehydrogenase	-
HWN72_04045	3937	5823	HWN72_04045	NC_999999999.1	842095	844290	+	2196	protein_coding	xanthine dehydrogenase family protein molybdopterin-binding subunit && PF02738:Molybdopterin-binding domain of aldehyde dehydrogenase|PF01315:Aldehyde oxidase and xanthine dehydrogenase, a/b hammerhead domain	-
HWN72_04050	566	566	HWN72_04050	NC_999999999.1	844485	845390	+	906	protein_coding	LysR family transcriptional regulator && PF03466:LysR substrate binding domain|PF00126:Bacterial regulatory helix-turn-helix protein, lysR family	LysR_substrate
HWN72_04055	1616	1744	HWN72_04055	NC_999999999.1	845493	846479	-	987	protein_coding	aldo/keto reductase && PF00248:Aldo/keto reductase family	Aldo_ket_red
HWN72_04060	1163	1955	fumC	NC_999999999.1	846673	848055	+	1383	protein_coding	class II fumarate hydratase && PF10415:Fumarase C C-terminus|PF00206:Lyase	-
HWN72_04065	105	122	HWN72_04065	NC_999999999.1	848326	848502	+	177	protein_coding	hypothetical protein && -	-
HWN72_04070	146	152	HWN72_04070	NC_999999999.1	848499	849854	+	1356	protein_coding	AtzE family amidohydrolase && PF01425:Amidase	Amidase
HWN72_04075	486	670	HWN72_04075	NC_999999999.1	849860	851227	+	1368	protein_coding	NCS2 family permease && PF00860:Permease family	-
HWN72_04080	294	487	HWN72_04080	NC_999999999.1	851227	852168	+	942	protein_coding	5'-methylthioadenosine/S-adenosylhomocysteine nucleosidase && PF01048:Phosphorylase superfamily	-
HWN72_04085	519	675	HWN72_04085	NC_999999999.1	852177	853754	+	1578	protein_coding	gamma-glutamyltransferase family protein && PF01019:Gamma-glutamyltranspeptidase	-
HWN72_04090	148	206	HWN72_04090	NC_999999999.1	853906	855150	+	1245	protein_coding	allantoate amidohydrolase && PF01546:Peptidase family M20/M25/M40|PF07687:Peptidase dimerisation domain	Peptidase_M20
HWN72_04095	329	523	HWN72_04095	NC_999999999.1	855140	856375	+	1236	protein_coding	alanine--glyoxylate aminotransferase family protein && PF00266:Aminotransferase class-V	Aminotran_5
HWN72_04100	219	223	puuE	NC_999999999.1	856494	857384	+	891	protein_coding	allantoinase PuuE && PF01522:Polysaccharide deacetylase	Polysacc_deac_1
HWN72_04105	24	55	hpxZ	NC_999999999.1	857371	857766	+	396	protein_coding	oxalurate catabolism protein HpxZ && PF11533:Protein of unknown function (DUF3225)	-
HWN72_04110	32	30	uraD	NC_999999999.1	857763	858203	+	441	protein_coding	2-oxo-4-hydroxy-4-carboxy-5-ureidoimidazoline decarboxylase && PF09349:OHCU decarboxylase	-
HWN72_04115	359	467	HWN72_04115	NC_999999999.1	858200	859630	+	1431	protein_coding	NAD(P)/FAD-dependent oxidoreductase && PF13454:FAD-NAD(P)-binding	-
HWN72_04120	52	75	uraH	NC_999999999.1	859627	859959	+	333	protein_coding	hydroxyisourate hydrolase && PF00576:HIUase/Transthyretin family	-
HWN72_04125	136	284	xdhA	NC_999999999.1	859961	861379	+	1419	protein_coding	xanthine dehydrogenase small subunit && PF00941:FAD binding domain in molybdopterin dehydrogenase|PF01799:[2Fe-2S] binding domain|PF03450:CO dehydrogenase flavoprotein C-terminal domain	-
HWN72_04130	274	245	xdhB	NC_999999999.1	861372	863678	+	2307	protein_coding	xanthine dehydrogenase molybdopterin binding subunit && PF02738:Molybdopterin-binding domain of aldehyde dehydrogenase|PF01315:Aldehyde oxidase and xanthine dehydrogenase, a/b hammerhead domain	-
HWN72_04135	85	136	xdhC	NC_999999999.1	863675	864598	+	924	protein_coding	xanthine dehydrogenase accessory protein XdhC && PF13478:XdhC Rossmann domain|PF02625:XdhC and CoxI family	-
HWN72_04140	200	227	guaD	NC_999999999.1	864735	866003	+	1269	protein_coding	guanine deaminase && PF01979:Amidohydrolase family	Amidohydro_1
HWN72_04145	750	1109	HWN72_04145	NC_999999999.1	866000	867010	+	1011	protein_coding	adenosine deaminase && PF00962:Adenosine/AMP deaminase	-
HWN72_04150	89	69	HWN72_04150	NC_999999999.1	867190	867477	+	288	protein_coding	GIY-YIG nuclease family protein && -	-
HWN72_04155	767	1026	HWN72_04155	NC_999999999.1	867486	868064	-	579	protein_coding	TIGR00730 family Rossman fold protein && PF03641:Possible lysine decarboxylase	-
HWN72_04160	757	517	HWN72_04160	NC_999999999.1	868067	868600	-	534	protein_coding	phosphoribosyltransferase && PF00156:Phosphoribosyl transferase domain	Pribosyltran
HWN72_04165	715	773	HWN72_04165	NC_999999999.1	868683	869624	-	942	protein_coding	LysR family transcriptional regulator && PF00126:Bacterial regulatory helix-turn-helix protein, lysR family|PF03466:LysR substrate binding domain	LysR_substrate
HWN72_04170	835	1272	HWN72_04170	NC_999999999.1	869878	871026	+	1149	protein_coding	purine nucleoside permease && PF06516:Purine nucleoside permease (NUP)	-
HWN72_04175	372	386	HWN72_04175	NC_999999999.1	871044	872558	+	1515	protein_coding	adenosine deaminase && PF00962:Adenosine/AMP deaminase	-
HWN72_04180	500	404	HWN72_04180	NC_999999999.1	872714	875170	+	2457	protein_coding	TonB-dependent receptor plug domain-containing protein && PF00593:TonB dependent receptor|PF07715:TonB-dependent Receptor Plug Domain	TonB_dep_Rec
HWN72_04185	157	201	HWN72_04185	NC_999999999.1	875238	876356	+	1119	protein_coding	purine nucleoside permease && PF06516:Purine nucleoside permease (NUP)	-
HWN72_04190	639	870	HWN72_04190	NC_999999999.1	876503	877189	-	687	protein_coding	cytochrome b/b6 domain-containing protein && PF00033:Cytochrome b/b6/petB	-
HWN72_04195	1660	1427	HWN72_04195	NC_999999999.1	877198	877674	-	477	protein_coding	cytochrome c && PF01322:Cytochrome C'	-
HWN72_04200	115	121	HWN72_04200	NC_999999999.1	877706	879010	-	1305	protein_coding	ankyrin repeat domain-containing protein && PF12796:Ankyrin repeats (3 copies)	-
HWN72_04205	98	73	HWN72_04205	NC_999999999.1	879141	880478	-	1338	protein_coding	DUF1552 domain-containing protein && PF07586:Protein of unknown function (DUF1552)	-
HWN72_04210	111	144	HWN72_04210	NC_999999999.1	880475	883102	-	2628	protein_coding	DUF1592 domain-containing protein && PF07637:Protein of unknown function (DUF1595)|PF07631:Protein of unknown function (DUF1592)|PF07626:Protein of unknown function (DUF1587)|PF07624:Protein of unknown function (DUF1585)|PF07627:Protein of unknown function (DUF1588)	-
HWN72_04215	1284	2040	HWN72_04215	NC_999999999.1	883425	884372	-	948	protein_coding	acetyl-CoA carboxylase carboxyltransferase subunit alpha && PF03255:Acetyl co-enzyme A carboxylase carboxyltransferase alpha subunit	-
HWN72_04220	2567	3684	accC	NC_999999999.1	884521	885873	-	1353	protein_coding	acetyl-CoA carboxylase biotin carboxylase subunit && PF02786:Carbamoyl-phosphate synthase L chain, ATP binding domain|PF02785:Biotin carboxylase C-terminal domain|PF00289:Carbamoyl-phosphate synthase L chain, N-terminal domain	CPSase_L_D2
HWN72_04225	1003	1538	accB	NC_999999999.1	885887	886348	-	462	protein_coding	acetyl-CoA carboxylase biotin carboxyl carrier protein && PF00364:Biotin-requiring enzyme	Biotin_lipoyl
HWN72_04230	1792	1819	HWN72_04230	NC_999999999.1	886345	887193	-	849	protein_coding	acetyl-CoA carboxylase carboxyltransferase subunit beta && PF01039:Carboxyl transferase domain	Carboxyl_trans
HWN72_04235	158	142	fdhD	NC_999999999.1	887660	888481	+	822	protein_coding	formate dehydrogenase accessory sulfurtransferase FdhD && PF02634:FdhD/NarQ family	-
HWN72_04240	3510	3468	HWN72_04240	NC_999999999.1	888557	889765	+	1209	protein_coding	toxic anion resistance protein && PF05816:Toxic anion resistance protein (TelA)	-
HWN72_04245	613	937	HWN72_04245	NC_999999999.1	889772	890482	+	711	protein_coding	hypothetical protein && -	-
HWN72_04250	88	102	HWN72_04250	NC_999999999.1	890531	890884	+	354	protein_coding	EthD domain-containing protein && PF07110:EthD domain	-
HWN72_04255	65	118	HWN72_04255	NC_999999999.1	891062	891871	-	810	protein_coding	SDR family oxidoreductase && PF00106:short chain dehydrogenase|PF13561:Enoyl-(Acyl carrier protein) reductase	adh_short
HWN72_04260	85	93	HWN72_04260	NC_999999999.1	891992	892462	-	471	protein_coding	Lrp/AsnC family transcriptional regulator && PF13412:Winged helix-turn-helix DNA-binding|PF01037:AsnC family	AsnC_trans_reg
HWN72_04265	1898	2325	putA	NC_999999999.1	892517	896173	+	3657	protein_coding	trifunctional transcriptional regulator/proline dehydrogenase/L-glutamate gamma-semialdehyde dehydrogenase && PF01619:Proline dehydrogenase|PF00171:Aldehyde dehydrogenase family|PF14850:DNA-binding domain of Proline dehydrogenase	Aldedh
HWN72_04270	1418	1279	HWN72_04270	NC_999999999.1	896352	896888	+	537	protein_coding	dihydrofolate reductase family protein && -	-
HWN72_04275	2684	3854	HWN72_04275	NC_999999999.1	896908	898110	-	1203	protein_coding	MFS transporter && PF07690:Major Facilitator Superfamily	MFS_1
HWN72_04280	277	276	HWN72_04280	NC_999999999.1	898288	898629	+	342	protein_coding	hypothetical protein && -	-
HWN72_04285	3343	5664	HWN72_04285	NC_999999999.1	898815	899633	-	819	protein_coding	phosphoadenylyl-sulfate reductase && PF01507:Phosphoadenosine phosphosulfate reductase family	-
HWN72_04290	1134	1021	HWN72_04290	NC_999999999.1	899662	900096	-	435	protein_coding	DUF934 domain-containing protein && PF06073:Bacterial protein of unknown function (DUF934)	-
HWN72_04295	9031	11011	HWN72_04295	NC_999999999.1	900089	901723	-	1635	protein_coding	nitrite/sulfite reductase && PF03460:Nitrite/Sulfite reductase ferredoxin-like half domain|PF01077:Nitrite and sulphite reductase 4Fe-4S domain	-
HWN72_04300	1350	2293	HWN72_04300	NC_999999999.1	901723	902019	-	297	protein_coding	DUF2849 domain-containing protein && -	-
HWN72_04305	3563	4360	cobA	NC_999999999.1	902016	902804	-	789	protein_coding	uroporphyrinogen-III C-methyltransferase && PF00590:Tetrapyrrole (Corrin/Porphyrin) Methylases	-
HWN72_04310	967	1467	HWN72_04310	NC_999999999.1	903012	903689	+	678	protein_coding	helix-turn-helix domain-containing protein && PF13560:Helix-turn-helix domain|PF07238:PilZ domain	-
HWN72_04315	4813	5050	HWN72_04315	NC_999999999.1	904007	904921	+	915	protein_coding	GGDEF domain-containing protein && PF08448:PAS fold|PF00990:Diguanylate cyclase, GGDEF domain	GGDEF
HWN72_04320	1998	2367	HWN72_04320	NC_999999999.1	904988	906109	-	1122	protein_coding	acyl-CoA dehydrogenase family protein && PF02771:Acyl-CoA dehydrogenase, N-terminal domain|PF00441:Acyl-CoA dehydrogenase, C-terminal domain|PF02770:Acyl-CoA dehydrogenase, middle domain	-
HWN72_04325	1451	1782	HWN72_04325	NC_999999999.1	906276	907049	+	774	protein_coding	helix-turn-helix transcriptional regulator && PF00196:Bacterial regulatory proteins, luxR family	GerE
HWN72_04330	378	471	HWN72_04330	NC_999999999.1	907355	908983	-	1629	protein_coding	GMC family oxidoreductase N-terminal domain-containing protein && PF00732:GMC oxidoreductase|PF05199:GMC oxidoreductase	-
HWN72_04335	454	708	HWN72_04335	NC_999999999.1	909168	909563	+	396	protein_coding	OB-fold domain-containing protein && PF01796:DUF35 OB-fold domain, acyl-CoA-associated	-
HWN72_04340	513	569	HWN72_04340	NC_999999999.1	909560	910723	+	1164	protein_coding	thiolase family protein && PF02803:Thiolase, C-terminal domain	Thiolase_C
HWN72_04345	491	485	HWN72_04345	NC_999999999.1	910723	911931	+	1209	protein_coding	acyl-CoA dehydrogenase family protein && PF02770:Acyl-CoA dehydrogenase, middle domain|PF02771:Acyl-CoA dehydrogenase, N-terminal domain|PF00441:Acyl-CoA dehydrogenase, C-terminal domain	-
HWN72_04350	636	703	HWN72_04350	NC_999999999.1	912095	913084	+	990	protein_coding	thiamine pyrophosphate-dependent dehydrogenase E1 component subunit alpha && PF00676:Dehydrogenase E1 component	-
HWN72_04355	690	1094	HWN72_04355	NC_999999999.1	913102	914115	+	1014	protein_coding	alpha-ketoacid dehydrogenase subunit beta && PF02780:Transketolase, C-terminal domain|PF02779:Transketolase, pyrimidine binding domain	-
HWN72_04360	871	1143	HWN72_04360	NC_999999999.1	914129	915583	+	1455	protein_coding	2-oxo acid dehydrogenase subunit E2 && PF00198:2-oxoacid dehydrogenases acyltransferase (catalytic domain)|PF02817:e3 binding domain|PF00364:Biotin-requiring enzyme	Biotin_lipoyl
HWN72_04365	274	271	HWN72_04365	NC_999999999.1	915639	916199	+	561	protein_coding	VOC family protein && PF13669:Glyoxalase/Bleomycin resistance protein/Dioxygenase superfamily	-
HWN72_04370	800	1089	HWN72_04370	NC_999999999.1	916199	917413	+	1215	protein_coding	acyl-CoA dehydrogenase && PF02770:Acyl-CoA dehydrogenase, middle domain|PF02771:Acyl-CoA dehydrogenase, N-terminal domain|PF00441:Acyl-CoA dehydrogenase, C-terminal domain	-
HWN72_04375	370	429	HWN72_04375	NC_999999999.1	917410	918483	+	1074	protein_coding	phosphotransferase && PF01636:Phosphotransferase enzyme family	APH
HWN72_04380	11945	12586	HWN72_04380	NC_999999999.1	918799	919143	+	345	protein_coding	DNA-directed RNA polymerase subunit omega && PF01192:RNA polymerase Rpb6	-
HWN72_04385	1818	3142	HWN72_04385	NC_999999999.1	919328	920053	+	726	protein_coding	ParA family protein && PF01656:CobQ/CobB/MinD/ParA nucleotide binding domain	CbiA
HWN72_04390	702	892	HWN72_04390	NC_999999999.1	920125	921186	+	1062	protein_coding	DUF3667 domain-containing protein && PF12412:Protein of unknown function (DUF3667)	-
HWN72_04395	455	358	HWN72_04395	NC_999999999.1	921205	921408	-	204	protein_coding	hypothetical protein && -	-
HWN72_04400	36522	51534	HWN72_04400	NC_999999999.1	921583	923511	-	1929	protein_coding	ATP-dependent metallopeptidase FtsH/Yme1/Tma family protein && PF01434:Peptidase family M41|PF00004:ATPase family associated with various cellular activities (AAA)|PF06480:FtsH Extracellular	AAA
HWN72_04405	247	239	HWN72_04405	NC_999999999.1	923634	924692	-	1059	protein_coding	DUF4118 domain-containing protein && PF07568:Histidine kinase|PF02518:Histidine kinase-, DNA gyrase B-, and HSP90-like ATPase	HATPase_c
HWN72_04410	6	10	HWN72_04410	NC_999999999.1	925051	925211	-	161	protein_coding	hypothetical protein && -	-
HWN72_04415	21	12	HWN72_04415	NC_999999999.1	925438	925976	-	539	protein_coding	hydantoinase B/oxoprolinase family protein && -	-
HWN72_04420	218	410	HWN72_04420	NC_999999999.1	926226	927407	+	1182	protein_coding	aminotransferase && PF00155:Aminotransferase class I and II	Aminotran_1_2
HWN72_04425	44	61	HWN72_04425	NC_999999999.1	927389	927910	+	522	protein_coding	GNAT family N-acetyltransferase && -	-
HWN72_04430	204	313	HWN72_04430	NC_999999999.1	928010	929503	+	1494	protein_coding	NCS1 family nucleobase:cation symporter-1 && PF02133:Permease for cytosine/purines, uracil, thiamine, allantoin	-
HWN72_04435	182	198	HWN72_04435	NC_999999999.1	929508	930248	-	741	protein_coding	SDR family oxidoreductase && PF13561:Enoyl-(Acyl carrier protein) reductase	-
HWN72_04440	1093	993	HWN72_04440	NC_999999999.1	930492	932006	-	1515	protein_coding	replicative DNA helicase && PF03796:DnaB-like helicase C terminal domain|PF00772:DnaB-like helicase N terminal domain	DnaB_C
HWN72_04445	325	190	HWN72_04445	NC_999999999.1	932252	932734	+	483	protein_coding	UPF0262 family protein && PF06793:Uncharacterised protein family (UPF0262)	-
HWN72_04450	373	328	HWN72_04450	NC_999999999.1	932787	933458	+	672	protein_coding	glycoside hydrolase family 25 protein && PF01183:Glycosyl hydrolases family 25	-
HWN72_04455	291	426	HWN72_04455	NC_999999999.1	933455	933898	+	444	protein_coding	cytidine deaminase && PF00383:Cytidine and deoxycytidylate deaminase zinc-binding region	-
HWN72_04460	125	166	HWN72_04460	NC_999999999.1	934036	934647	+	612	protein_coding	alpha/beta hydrolase && PF06821:Serine hydrolase	-
HWN72_04465	2580	2971	HWN72_04465	NC_999999999.1	934854	935996	-	1143	protein_coding	carboxypeptidase family protein && PF00246:Zinc carboxypeptidase	-
HWN72_04470	924	1296	HWN72_04470	NC_999999999.1	935993	936598	-	606	protein_coding	DUF4136 domain-containing protein && -	-
HWN72_04475	4332	5291	HWN72_04475	NC_999999999.1	936720	937463	-	744	protein_coding	hypothetical protein && -	-
HWN72_04480	1331	577	rpmJ	NC_999999999.1	937670	937795	+	126	protein_coding	50S ribosomal protein L36 && -	-
HWN72_04485	1244	2070	HWN72_04485	NC_999999999.1	937881	938495	+	615	protein_coding	HAD family phosphatase && PF13419:Haloacid dehalogenase-like hydrolase	-
HWN72_04490	1026	895	HWN72_04490	NC_999999999.1	938657	940093	+	1437	protein_coding	circularly permuted type 2 ATP-grasp protein && PF14403:Circularly permuted ATP-grasp type 2	-
HWN72_04495	399	442	HWN72_04495	NC_999999999.1	940125	941072	+	948	protein_coding	alpha-E domain-containing protein && PF04168:A predicted alpha-helical domain with a conserved ER motif.	-
HWN72_04500	418	286	HWN72_04500	NC_999999999.1	941085	941945	+	861	protein_coding	transglutaminase family protein && PF08379:Bacterial transglutaminase-like N-terminal region|PF01841:Transglutaminase-like superfamily	Transglut_core
HWN72_04505	749	722	HWN72_04505	NC_999999999.1	942006	942746	+	741	protein_coding	peptidase && PF00227:Proteasome subunit	Proteasome
HWN72_04510	158	166	HWN72_04510	NC_999999999.1	942881	944161	-	1281	protein_coding	cytochrome P450 && PF00067:Cytochrome P450	p450
HWN72_04515	1391	1791	HWN72_04515	NC_999999999.1	944353	945618	+	1266	protein_coding	amidohydrolase && PF04909:Amidohydrolase	Amidohydro_2
HWN72_04520	55	103	HWN72_04520	NC_999999999.1	945828	946517	-	690	protein_coding	DUF2490 domain-containing protein && PF10677:Protein of unknown function (DUF2490)	-
HWN72_04525	401	575	HWN72_04525	NC_999999999.1	946661	946849	+	189	protein_coding	hypothetical protein && -	-
HWN72_04530	394	487	HWN72_04530	NC_999999999.1	946854	947366	-	513	protein_coding	hypothetical protein && PF15891:Nucleoside 2-deoxyribosyltransferase like	-
HWN72_04535	1903	1840	gloB	NC_999999999.1	947396	948157	-	762	protein_coding	hydroxyacylglutathione hydrolase && PF16123:Hydroxyacylglutathione hydrolase C-terminus|PF00753:Metallo-beta-lactamase superfamily	Lactamase_B
HWN72_04540	216	230	HWN72_04540	NC_999999999.1	948204	948605	-	402	protein_coding	VOC family protein && PF06983:3-demethylubiquinone-9 3-methyltransferase	-
HWN72_04545	31003	50581	rpsA	NC_999999999.1	948738	950450	-	1713	protein_coding	30S ribosomal protein S1 && PF00575:S1 RNA binding domain	S1
HWN72_04550	90	156	HWN72_04550	NC_999999999.1	950708	950962	-	255	protein_coding	hypothetical protein && -	-
HWN72_04555	828	444	HWN72_04555	NC_999999999.1	951141	952031	-	891	protein_coding	glycosyl transferase && PF02485:Core-2/I-Branching enzyme	-
HWN72_04560	419	527	HWN72_04560	NC_999999999.1	952364	952867	+	504	protein_coding	DUF962 domain-containing protein && PF06127:Protein of unknown function (DUF962)	-
HWN72_04565	356	412	HWN72_04565	NC_999999999.1	952855	953481	-	627	protein_coding	(d)CMP kinase && PF02224:Cytidylate kinase	-
HWN72_04570	967	1500	aroA	NC_999999999.1	953478	954794	-	1317	protein_coding	3-phosphoshikimate 1-carboxyvinyltransferase && PF00275:EPSP synthase (3-phosphoshikimate 1-carboxyvinyltransferase)	EPSP_synthase
HWN72_04575	2596	2592	HWN72_04575	NC_999999999.1	955016	955339	+	324	protein_coding	TIGR02300 family protein && PF09538:Protein of unknown function (FYDLN_acid)	-
HWN72_04580	1578	903	HWN72_04580	NC_999999999.1	955730	955805	+	76	protein_coding	tRNA-Ala && -	-
HWN72_04585	15953	21102	ffh	NC_999999999.1	955966	957420	+	1455	protein_coding	signal recognition particle protein && PF02881:SRP54-type protein, helical bundle domain|PF00448:SRP54-type protein, GTPase domain|PF02978:Signal peptide binding domain	-
HWN72_04590	19906	19923	rpsP	NC_999999999.1	957458	957889	+	432	protein_coding	30S ribosomal protein S16 && PF00886:Ribosomal protein S16	-
HWN72_04595	3278	6334	rimM	NC_999999999.1	957893	958408	+	516	protein_coding	16S rRNA processing protein RimM && PF01782:RimM N-terminal domain|PF05239:PRC-barrel domain	RimM
HWN72_04600	1344	1924	HWN72_04600	NC_999999999.1	958463	958741	+	279	protein_coding	hypothetical protein && -	-
HWN72_04605	357	552	HWN72_04605	NC_999999999.1	958738	959115	+	378	protein_coding	type II toxin-antitoxin system VapC family toxin && -	-
HWN72_04610	367	407	HWN72_04610	NC_999999999.1	959199	959666	+	468	protein_coding	hypothetical protein && -	-
HWN72_04615	14436	10667	trmD	NC_999999999.1	960005	960751	+	747	protein_coding	tRNA (guanosine(37)-N1)-methyltransferase TrmD && PF01746:tRNA (Guanine-1)-methyltransferase	-
HWN72_04620	13565	20682	rplS	NC_999999999.1	960748	961113	+	366	protein_coding	50S ribosomal protein L19 && PF01245:Ribosomal protein L19	-
HWN72_04625	15498	10391	HWN72_04625	NC_999999999.1	961447	961719	+	273	protein_coding	HU family DNA-binding protein && -	-
HWN72_04630	2437	3173	HWN72_04630	NC_999999999.1	961945	962784	-	840	protein_coding	RNA methyltransferase && PF00588:SpoU rRNA Methylase family|PF08032:RNA 2'-O ribose methyltransferase substrate binding	SpoU_methylase
HWN72_04635	194	84	HWN72_04635	NC_999999999.1	962973	963058	+	86	protein_coding	tRNA-Tyr && -	-
HWN72_04640	2098	2535	HWN72_04640	NC_999999999.1	963273	964022	+	750	protein_coding	phosphatidylserine decarboxylase && PF02666:Phosphatidylserine decarboxylase	-
HWN72_04645	819	821	HWN72_04645	NC_999999999.1	964100	964876	+	777	protein_coding	phosphatidylcholine/phosphatidylserine synthase && PF08009:CDP-alcohol phosphatidyltransferase 2|PF01066:CDP-alcohol phosphatidyltransferase	CDP-OH_P_transf
HWN72_04650	591	763	HWN72_04650	NC_999999999.1	964800	965063	-	264	protein_coding	hypothetical protein && -	-
HWN72_04655	212	240	HWN72_04655	NC_999999999.1	965233	965502	-	270	protein_coding	hypothetical protein && -	-
HWN72_04660	954	479	HWN72_04660	NC_999999999.1	965593	965895	-	303	protein_coding	hypothetical protein && -	-
HWN72_04665	20764	29508	rpsB	NC_999999999.1	965914	966672	+	759	protein_coding	30S ribosomal protein S2 && PF00318:Ribosomal protein S2	-
HWN72_04670	22261	37309	HWN72_04670	NC_999999999.1	966793	967716	+	924	protein_coding	elongation factor Ts && PF00889:Elongation factor TS	-
HWN72_04675	831	886	HWN72_04675	NC_999999999.1	967883	968422	+	540	protein_coding	carboxymuconolactone decarboxylase family protein && -	-
HWN72_04680	358	473	HWN72_04680	NC_999999999.1	968616	969222	-	607	protein_coding	NAD(P)-dependent oxidoreductase && PF13460:NAD(P)H-binding	-
HWN72_04685	484	694	HWN72_04685	NC_999999999.1	969277	969708	+	432	protein_coding	helix-turn-helix transcriptional regulator && PF01638:HxlR-like helix-turn-helix	DUF24
HWN72_04690	1834	1854	HWN72_04690	NC_999999999.1	969810	970529	+	720	protein_coding	UMP kinase && PF00696:Amino acid kinase family	AA_kinase
HWN72_04695	2240	3177	frr	NC_999999999.1	970533	971090	+	558	protein_coding	ribosome recycling factor && PF01765:Ribosome recycling factor	-
HWN72_04700	539	753	uppS	NC_999999999.1	971122	971811	+	690	protein_coding	di-trans%2Cpoly-cis-decaprenylcistransferase && PF01255:Putative undecaprenyl diphosphate synthase	Prenyltransf
HWN72_04705	352	501	HWN72_04705	NC_999999999.1	971798	972571	+	774	protein_coding	phosphatidate cytidylyltransferase && PF01148:Cytidylyltransferase family	-
HWN72_04710	630	788	HWN72_04710	NC_999999999.1	972568	973731	+	1164	protein_coding	1-deoxy-D-xylulose-5-phosphate reductoisomerase && PF08436:1-deoxy-D-xylulose 5-phosphate reductoisomerase C-terminal|PF13288:DXP reductoisomerase C-terminal domain|PF02670:1-deoxy-D-xylulose 5-phosphate reductoisomerase	-
HWN72_04715	3494	4275	rseP	NC_999999999.1	973745	975124	+	1380	protein_coding	RIP metalloprotease RseP && PF13180:PDZ domain|PF02163:Peptidase family M50	Peptidase_M50
HWN72_04720	10443	9284	bamA	NC_999999999.1	975299	977947	+	2649	protein_coding	outer membrane protein assembly factor BamA && PF01103:Surface antigen|PF07244:Surface antigen variable number repeat	-
HWN72_04725	5870	5434	HWN72_04725	NC_999999999.1	977947	978663	+	717	protein_coding	OmpH family outer membrane protein && PF03938:Outer membrane protein (OmpH-like)	-
HWN72_04730	1957	3137	fabZ	NC_999999999.1	978679	979131	+	453	protein_coding	3-hydroxyacyl-ACP dehydratase FabZ && PF07977:FabA-like domain	-
HWN72_04735	5650	2290	rpmE	NC_999999999.1	979354	979581	+	228	protein_coding	50S ribosomal protein L31 && -	-
HWN72_04740	1982	2185	HWN72_04740	NC_999999999.1	979802	980371	+	570	protein_coding	superoxide dismutase family protein && PF00080:Copper/zinc superoxide dismutase (SODC)	-
HWN72_04745	161	175	HWN72_04745	NC_999999999.1	980514	981146	-	633	protein_coding	2OG-Fe(II) oxygenase && PF13640:2OG-Fe(II) oxygenase superfamily	-
HWN72_04750	105	44	HWN72_04750	NC_999999999.1	981325	981401	+	77	protein_coding	tRNA-His && -	-
HWN72_04755	874	1003	ccsA	NC_999999999.1	981536	982270	+	735	protein_coding	cytochrome c biogenesis protein CcsA && PF01578:Cytochrome C assembly protein	-
HWN72_04760	0	0	HWN72_04760	NC_999999999.1	982270	982410	+	141	protein_coding	hypothetical protein && -	-
HWN72_04765	497	578	ccmE	NC_999999999.1	982410	982880	+	471	protein_coding	cytochrome c maturation protein CcmE && PF03100:CcmE	-
HWN72_04770	2463	3750	HWN72_04770	NC_999999999.1	982894	984861	+	1968	protein_coding	heme lyase CcmF/NrfE family subunit && PF16327:Cytochrome c-type biogenesis protein CcmF C-terminal|PF01578:Cytochrome C assembly protein	-
HWN72_04775	380	465	HWN72_04775	NC_999999999.1	984858	985409	+	552	protein_coding	DsbE family thiol:disulfide interchange protein && PF00578:AhpC/TSA family	-
HWN72_04780	206	362	HWN72_04780	NC_999999999.1	985406	985819	+	414	protein_coding	cytochrome c-type biogenesis protein CcmH && PF03918:Cytochrome C biogenesis protein	-
HWN72_04785	577	805	HWN72_04785	NC_999999999.1	985816	986496	+	681	protein_coding	tetratricopeptide repeat protein && PF13428:Tetratricopeptide repeat	-
HWN72_04790	2945	3980	HWN72_04790	NC_999999999.1	986621	988573	+	1953	protein_coding	potassium transporter Kup && PF02705:K+ potassium transporter	K_trans
HWN72_04795	511	604	HWN72_04795	NC_999999999.1	988679	989778	+	1100	protein_coding	TonB family protein && PF03544:Gram-negative bacterial TonB protein C-terminal	-
HWN72_04800	360	336	HWN72_04800	NC_999999999.1	989792	990457	-	666	protein_coding	extensin family protein && PF06904:Extensin-like protein C-terminus	-
HWN72_04805	11046	16714	HWN72_04805	NC_999999999.1	990667	991812	+	1146	protein_coding	phosphoserine transaminase && PF00266:Aminotransferase class-V	Aminotran_5
HWN72_04810	10552	14011	HWN72_04810	NC_999999999.1	992010	993593	+	1584	protein_coding	phosphoglycerate dehydrogenase && PF02826:D-isomer specific 2-hydroxyacid dehydrogenase, NAD binding domain|PF00389:D-isomer specific 2-hydroxyacid dehydrogenase, catalytic domain	2-Hacid_dh_C
HWN72_04815	2202	3764	HWN72_04815	NC_999999999.1	993732	994640	+	909	protein_coding	MarR family transcriptional regulator && PF13673:Acetyltransferase (GNAT) domain|PF12802:MarR family	-
HWN72_04820	1447	1513	HWN72_04820	NC_999999999.1	994645	995388	-	744	protein_coding	EF-hand domain-containing protein && PF13202:EF hand	-
HWN72_04825	1186	1756	HWN72_04825	NC_999999999.1	995547	996671	+	1125	protein_coding	ATP phosphoribosyltransferase regulatory subunit && PF13393:Histidyl-tRNA synthetase	-
HWN72_04830	87	124	HWN72_04830	NC_999999999.1	996668	997516	-	849	protein_coding	alpha/beta hydrolase && PF07859:alpha/beta hydrolase fold	Abhydrolase_3
HWN72_04835	3134	3702	HWN72_04835	NC_999999999.1	997769	999058	+	1290	protein_coding	adenylosuccinate synthase && PF00709:Adenylosuccinate synthetase	-
HWN72_04840	69	101	HWN72_04840	NC_999999999.1	999064	999558	+	495	protein_coding	L%2CD-transpeptidase family protein && PF03734:L,D-transpeptidase catalytic domain	-
HWN72_04845	346	499	HWN72_04845	NC_999999999.1	999810	1000262	+	453	protein_coding	MarR family transcriptional regulator && PF01047:MarR family	MarR
HWN72_04850	556	595	HWN72_04850	NC_999999999.1	1000259	1002313	+	2055	protein_coding	FUSC family protein && PF04632:Fusaric acid resistance protein family	-
HWN72_04855	3	19	HWN72_04855	NC_999999999.1	1002310	1002525	+	216	protein_coding	DUF1656 domain-containing protein && -	-
HWN72_04860	935	1317	HWN72_04860	NC_999999999.1	1002522	1003448	+	927	protein_coding	efflux RND transporter periplasmic adaptor subunit && PF13533:Biotin-lipoyl like|PF13437:HlyD family secretion protein	-
HWN72_04865	955	1202	HWN72_04865	NC_999999999.1	1003478	1004854	+	1377	protein_coding	efflux transporter outer membrane subunit && PF02321:Outer membrane efflux protein	OEP
HWN72_04870	700	732	HWN72_04870	NC_999999999.1	1004986	1005153	-	168	protein_coding	DUF1674 domain-containing protein && -	-
HWN72_04875	849	1380	HWN72_04875	NC_999999999.1	1005208	1006440	+	1233	protein_coding	RsmB/NOP family class I SAM-dependent RNA methyltransferase && PF01189:16S rRNA methyltransferase RsmF|PF01029:NusB family	-
HWN72_04880	2635	4060	HWN72_04880	NC_999999999.1	1006605	1007504	-	900	protein_coding	M48 family metalloprotease && PF01435:Peptidase family M48	Peptidase_M48
HWN72_04885	169	245	HWN72_04885	NC_999999999.1	1007597	1008256	+	660	protein_coding	TetR family transcriptional regulator && PF00440:Bacterial regulatory proteins, tetR family	TetR_N
HWN72_04890	162	178	HWN72_04890	NC_999999999.1	1008366	1009346	+	981	protein_coding	nitronate monooxygenase && PF03060:Nitronate monooxygenase	NPD
HWN72_04895	425	627	HWN72_04895	NC_999999999.1	1009367	1010149	+	783	protein_coding	enoyl-CoA hydratase/isomerase family protein && PF00378:Enoyl-CoA hydratase/isomerase	ECH
HWN72_04900	200	205	HWN72_04900	NC_999999999.1	1010286	1011527	-	1242	protein_coding	CoA transferase && PF02515:CoA-transferase family III	CoA_transf_3
HWN72_04905	132	185	HWN72_04905	NC_999999999.1	1011672	1012448	+	777	protein_coding	SDR family oxidoreductase && PF00106:short chain dehydrogenase	adh_short
HWN72_04910	259	319	HWN72_04910	NC_999999999.1	1012500	1013411	-	912	protein_coding	diguanylate cyclase && PF00990:Diguanylate cyclase, GGDEF domain|PF08447:PAS fold	GGDEF
HWN72_04915	81	74	HWN72_04915	NC_999999999.1	1013599	1014066	+	468	protein_coding	VOC family protein && PF00903:Glyoxalase/Bleomycin resistance protein/Dioxygenase superfamily	Glyoxalase
HWN72_04920	31	34	HWN72_04920	NC_999999999.1	1014049	1014981	-	933	protein_coding	substrate-binding domain-containing protein && PF13377:Periplasmic binding protein-like domain	-
HWN72_04925	1515	1840	HWN72_04925	NC_999999999.1	1015187	1016374	+	1188	protein_coding	acyltransferase && PF01757:Acyltransferase family	-
HWN72_04930	204	238	HWN72_04930	NC_999999999.1	1016533	1017696	-	1164	protein_coding	thiolase family protein && -	-
HWN72_04935	72	56	HWN72_04935	NC_999999999.1	1017696	1018100	-	405	protein_coding	OB-fold domain-containing protein && PF01796:DUF35 OB-fold domain, acyl-CoA-associated|PF12172:Rubredoxin-like zinc ribbon domain (DUF35_N)	-
HWN72_04940	79	52	HWN72_04940	NC_999999999.1	1018190	1019110	-	921	protein_coding	TIGR03619 family F420-dependent LLM class oxidoreductase && PF00296:Luciferase-like monooxygenase	-
HWN72_04945	44	29	HWN72_04945	NC_999999999.1	1019214	1019920	-	707	protein_coding	CoA transferase && PF02515:CoA-transferase family III	CoA_transf_3
HWN72_04950	25	36	HWN72_04950	NC_999999999.1	1019919	1020504	+	586	protein_coding	SDR family oxidoreductase && PF00106:short chain dehydrogenase	adh_short
HWN72_04955	182	185	HWN72_04955	NC_999999999.1	1020501	1021295	-	795	protein_coding	alpha/beta fold hydrolase && PF00561:alpha/beta hydrolase fold	Abhydrolase_1
HWN72_04960	104	206	HWN72_04960	NC_999999999.1	1021398	1022150	-	753	protein_coding	SDR family oxidoreductase && PF00106:short chain dehydrogenase	adh_short
HWN72_04965	1068	1398	HWN72_04965	NC_999999999.1	1022264	1022755	-	492	protein_coding	flavin reductase family protein && PF01613:Flavin reductase like domain	Flavin_Reduct
HWN72_04970	13684	15192	HWN72_04970	NC_999999999.1	1023147	1024571	+	1425	protein_coding	aldehyde dehydrogenase family protein && PF00171:Aldehyde dehydrogenase family	Aldedh
HWN72_04975	1774	3620	HWN72_04975	NC_999999999.1	1024646	1025143	+	498	protein_coding	hypothetical protein && -	-
HWN72_04980	2812	2997	HWN72_04980	NC_999999999.1	1025190	1026332	+	1143	protein_coding	acyl-CoA dehydrogenase family protein && PF02770:Acyl-CoA dehydrogenase, middle domain|PF00441:Acyl-CoA dehydrogenase, C-terminal domain|PF02771:Acyl-CoA dehydrogenase, N-terminal domain	-
HWN72_04985	1321	2163	HWN72_04985	NC_999999999.1	1026343	1027386	+	1044	protein_coding	enoyl-CoA hydratase/isomerase family protein && PF16113:Enoyl-CoA hydratase/isomerase	-
HWN72_04990	1893	2701	HWN72_04990	NC_999999999.1	1027383	1028168	+	786	protein_coding	enoyl-CoA hydratase/isomerase family protein && PF00378:Enoyl-CoA hydratase/isomerase	ECH
HWN72_04995	1438	1661	mmsB	NC_999999999.1	1028292	1029161	+	870	protein_coding	3-hydroxyisobutyrate dehydrogenase && PF14833:NAD-binding of NADP-dependent 3-hydroxyisobutyrate dehydrogenase|PF03446:NAD binding domain of 6-phosphogluconate dehydrogenase	NAD_binding_2
HWN72_05000	90	150	HWN72_05000	NC_999999999.1	1029251	1029487	-	237	protein_coding	hypothetical protein && -	-
HWN72_05005	636	927	HWN72_05005	NC_999999999.1	1029489	1030031	-	543	protein_coding	NUDIX hydrolase && PF00293:NUDIX domain	NUDIX
HWN72_05010	883	948	HWN72_05010	NC_999999999.1	1030034	1030717	-	684	protein_coding	hypothetical protein && PF04536:TLP18.3, Psb32 and MOLO-1 founding proteins of phosphatase	-
HWN72_05015	1855	1655	HWN72_05015	NC_999999999.1	1030721	1031539	-	819	protein_coding	TPM domain-containing protein && PF04536:TLP18.3, Psb32 and MOLO-1 founding proteins of phosphatase	-
HWN72_05020	5998	6826	HWN72_05020	NC_999999999.1	1031544	1032146	-	603	protein_coding	LemA family protein && PF04011:LemA family	-
HWN72_05025	1437	1379	mscL	NC_999999999.1	1032347	1032811	+	465	protein_coding	large conductance mechanosensitive channel protein MscL && PF01741:Large-conductance mechanosensitive channel, MscL	-
HWN72_05030	99499	40036	ssrA	NC_999999999.1	1032968	1033370	+	403	protein_coding	transfer-messenger RNA && -	-
HWN72_05035	1475	2639	HWN72_05035	NC_999999999.1	1033423	1033773	+	351	protein_coding	GFA family protein && PF04828:Glutathione-dependent formaldehyde-activating enzyme	-
HWN72_05040	292	422	HWN72_05040	NC_999999999.1	1033777	1034052	-	276	protein_coding	hypothetical protein && -	-
HWN72_05045	2565	3031	HWN72_05045	NC_999999999.1	1034364	1036469	+	2106	protein_coding	malate synthase G && PF01274:Malate synthase	-
HWN72_05050	1168	1148	HWN72_05050	NC_999999999.1	1036580	1036930	+	351	protein_coding	pilus assembly protein && -	-
HWN72_05055	614	700	HWN72_05055	NC_999999999.1	1036977	1037363	-	387	protein_coding	helix-turn-helix transcriptional regulator && PF01638:HxlR-like helix-turn-helix	DUF24
HWN72_05060	893	993	HWN72_05060	NC_999999999.1	1037463	1038236	+	774	protein_coding	SDR family NAD(P)-dependent oxidoreductase && PF00106:short chain dehydrogenase	adh_short
HWN72_05065	278	373	HWN72_05065	NC_999999999.1	1038278	1038721	-	444	protein_coding	nuclear transport factor 2 family protein && PF13577:SnoaL-like domain	-
HWN72_05070	615	659	HWN72_05070	NC_999999999.1	1038735	1039421	-	687	protein_coding	SDR family NAD(P)-dependent oxidoreductase && PF00106:short chain dehydrogenase	adh_short
HWN72_05075	338	313	HWN72_05075	NC_999999999.1	1039589	1040296	-	708	protein_coding	TetR/AcrR family transcriptional regulator && PF00440:Bacterial regulatory proteins, tetR family	TetR_N
HWN72_05080	506	634	HWN72_05080	NC_999999999.1	1040541	1041083	+	543	protein_coding	nuclear transport factor 2 family protein && PF13577:SnoaL-like domain	-
HWN72_05085	1886	1996	HWN72_05085	NC_999999999.1	1041112	1042437	+	1326	protein_coding	aromatic ring-hydroxylating dioxygenase subunit alpha && PF00848:Ring hydroxylating alpha subunit (catalytic domain)|PF00355:Rieske [2Fe-2S] domain	-
HWN72_05090	319	293	HWN72_05090	NC_999999999.1	1042434	1042853	+	420	protein_coding	nuclear transport factor 2 family protein && PF13577:SnoaL-like domain	-
HWN72_05095	187	182	HWN72_05095	NC_999999999.1	1042989	1043351	-	363	protein_coding	antibiotic biosynthesis monooxygenase && PF03992:Antibiotic biosynthesis monooxygenase	ABM
HWN72_05100	186	263	HWN72_05100	NC_999999999.1	1043485	1044243	+	759	protein_coding	glucose 1-dehydrogenase && PF00106:short chain dehydrogenase	adh_short
HWN72_05105	366	429	HWN72_05105	NC_999999999.1	1044287	1045507	-	1221	protein_coding	glycosyltransferase && PF00534:Glycosyl transferases group 1|PF13579:Glycosyl transferase 4-like domain	Glycos_transf_1
HWN72_05110	546	477	HWN72_05110	NC_999999999.1	1045531	1046103	-	573	protein_coding	helix-turn-helix transcriptional regulator && PF12844:Helix-turn-helix domain	-
HWN72_05115	1295	1646	HWN72_05115	NC_999999999.1	1046264	1048048	-	1785	protein_coding	ABC-F family ATP-binding cassette domain-containing protein && PF00005:ABC transporter|PF16326:ABC transporter C-terminal domain	ABC_tran
HWN72_05120	2756	2508	HWN72_05120	NC_999999999.1	1048369	1048668	+	300	protein_coding	PepSY domain-containing protein && -	-
HWN72_05125	3746	4471	HWN72_05125	NC_999999999.1	1048773	1049450	+	678	protein_coding	response regulator transcription factor && PF00486:Transcriptional regulatory protein, C terminal|PF00072:Response regulator receiver domain	Response_reg
HWN72_05130	2704	3929	HWN72_05130	NC_999999999.1	1049383	1050828	+	1446	protein_coding	HAMP domain-containing histidine kinase && PF02518:Histidine kinase-, DNA gyrase B-, and HSP90-like ATPase	HATPase_c
HWN72_05135	402	516	HWN72_05135	NC_999999999.1	1050929	1051132	+	204	protein_coding	hypothetical protein && -	-
HWN72_05140	807	656	HWN72_05140	NC_999999999.1	1051268	1051582	-	315	protein_coding	chorismate mutase && PF01817:Chorismate mutase type II	-
HWN72_05145	1743	2306	HWN72_05145	NC_999999999.1	1051691	1052707	+	1017	protein_coding	polyprenyl synthetase family protein && PF00348:Polyprenyl synthetase	-
HWN72_05150	805	678	HWN72_05150	NC_999999999.1	1052950	1053708	+	759	protein_coding	hypothetical protein && -	-
HWN72_05155	1268	1326	HWN72_05155	NC_999999999.1	1053711	1055639	-	1929	protein_coding	EAL domain-containing protein && PF00990:Diguanylate cyclase, GGDEF domain|PF00563:EAL domain	EAL
HWN72_05160	465	734	hrpB	NC_999999999.1	1055831	1058311	+	2481	protein_coding	ATP-dependent helicase HrpB && PF08482:ATP-dependent helicase C-terminal|PF00271:Helicase conserved C-terminal domain|PF04408:Helicase associated domain (HA2)	Helicase_C
HWN72_05165	3425	1158	HWN72_05165	NC_999999999.1	1058357	1058635	+	279	protein_coding	ETC complex I subunit && -	-
HWN72_05170	533	723	HWN72_05170	NC_999999999.1	1058689	1058943	+	255	protein_coding	type II toxin-antitoxin system prevent-host-death family antitoxin && -	-
HWN72_05175	466	768	HWN72_05175	NC_999999999.1	1058953	1059222	+	270	protein_coding	Txe/YoeB family addiction module toxin && -	-
HWN72_05180	43	33	ffs	NC_999999999.1	1059259	1059355	+	97	protein_coding	signal recognition particle sRNA small type && -	-
HWN72_05185	1928	2390	HWN72_05185	NC_999999999.1	1059477	1061381	+	1905	protein_coding	DNA polymerase III subunit gamma/tau && PF12169:DNA polymerase III subunits gamma and tau domain III|PF12362:DNA polymerase III gamma and tau subunits C terminal|PF13177:DNA polymerase III, delta subunit	-
HWN72_05190	1031	1163	HWN72_05190	NC_999999999.1	1061383	1061718	+	336	protein_coding	YbaB/EbfC family nucleoid-associated protein && PF02575:YbaB/EbfC DNA-binding family	-
HWN72_05195	15487	20317	lon	NC_999999999.1	1062025	1064478	+	2454	protein_coding	endopeptidase La && PF05362:Lon protease (S16) C-terminal proteolytic domain|PF00004:ATPase family associated with various cellular activities (AAA)|PF02190:ATP-dependent protease La (LON) substrate-binding domain	AAA
HWN72_05200	222	313	HWN72_05200	NC_999999999.1	1064563	1065102	+	540	protein_coding	HEAT repeat domain-containing protein && PF13646:HEAT repeats	-
HWN72_05205	352	473	HWN72_05205	NC_999999999.1	1065203	1066579	+	1377	protein_coding	DUF418 domain-containing protein && PF04235:Protein of unknown function (DUF418)	-
HWN72_05210	1819	2323	HWN72_05210	NC_999999999.1	1066687	1067712	+	1026	protein_coding	aspartate-semialdehyde dehydrogenase && PF01118:Semialdehyde dehydrogenase, NAD binding domain|PF02774:Semialdehyde dehydrogenase, dimerisation domain	-
HWN72_05215	1881	2870	HWN72_05215	NC_999999999.1	1067781	1068320	+	540	protein_coding	DUF1993 domain-containing protein && PF09351:Domain of unknown function (DUF1993)	-
HWN72_05220	537	1128	HWN72_05220	NC_999999999.1	1068317	1068760	+	444	protein_coding	GFA family protein && PF04828:Glutathione-dependent formaldehyde-activating enzyme	-
HWN72_05225	818	1536	HWN72_05225	NC_999999999.1	1068780	1069538	+	759	protein_coding	alpha/beta fold hydrolase && PF00561:alpha/beta hydrolase fold	Abhydrolase_1
HWN72_05230	24	51	HWN72_05230	NC_999999999.1	1069637	1070095	-	459	protein_coding	hypothetical protein && -	-
HWN72_05235	3232	2995	HWN72_05235	NC_999999999.1	1070256	1072079	+	1824	protein_coding	M2 family metallopeptidase && PF01401:Angiotensin-converting enzyme	Peptidase_M2
HWN72_05240	239	231	HWN72_05240	NC_999999999.1	1072030	1072818	-	789	protein_coding	sulfotransferase && -	-
HWN72_05245	26568	26765	HWN72_05245	NC_999999999.1	1072964	1075759	-	2796	protein_coding	TonB-dependent receptor && PF00593:TonB dependent receptor|PF07715:TonB-dependent Receptor Plug Domain	TonB_dep_Rec
HWN72_05250	1524	1633	HWN72_05250	NC_999999999.1	1076311	1077741	-	1431	protein_coding	AMP nucleosidase && PF10423:Bacterial AMP nucleoside phosphorylase N-terminus|PF01048:Phosphorylase superfamily	-
HWN72_05255	239	244	HWN72_05255	NC_999999999.1	1077909	1078415	-	507	protein_coding	GNAT family N-acetyltransferase && PF00583:Acetyltransferase (GNAT) family	Acetyltransf_1
HWN72_05260	18357	31822	rplI	NC_999999999.1	1078723	1079319	-	597	protein_coding	50S ribosomal protein L9 && PF01281:Ribosomal protein L9, N-terminal domain|PF03948:Ribosomal protein L9, C-terminal domain	-
HWN72_05265	1766	2191	HWN72_05265	NC_999999999.1	1079335	1079559	-	225	protein_coding	30S ribosomal protein S18 && -	-
HWN72_05270	0	0	HWN72_05270	NC_999999999.1	1079565	1079694	-	130	protein_coding	30S ribosomal protein S6 && -	-
HWN72_05275	5300	3698	rpsF	NC_999999999.1	1079695	1079927	-	233	protein_coding	30S ribosomal protein S6 && -	-
HWN72_05280	8807	11989	HWN72_05280	NC_999999999.1	1080308	1082962	+	2655	protein_coding	M1 family metallopeptidase && PF11838:ERAP1-like C-terminal domain|PF01433:Peptidase family M1	-
HWN72_05285	308	320	phaZ	NC_999999999.1	1083175	1084410	-	1236	protein_coding	polyhydroxyalkanoate depolymerase && PF06850:PHB de-polymerase C-terminus	-
HWN72_05290	284	419	HWN72_05290	NC_999999999.1	1084521	1085180	+	660	protein_coding	glutathione S-transferase && PF13417:Glutathione S-transferase, N-terminal domain|PF13410:Glutathione S-transferase, C-terminal domain	-
HWN72_05295	92	65	HWN72_05295	NC_999999999.1	1085209	1085538	-	330	protein_coding	QacE family quaternary ammonium compound efflux SMR transporter && PF00893:Small Multidrug Resistance protein	-
HWN72_05300	18	9	HWN72_05300	NC_999999999.1	1085896	1086720	-	825	protein_coding	flagellin FliC && PF00669:Bacterial flagellin N-terminal helical region|PF00700:Bacterial flagellin C-terminal helical region	-
HWN72_05305	758	1310	HWN72_05305	NC_999999999.1	1086894	1087838	+	945	protein_coding	DUF808 domain-containing protein && PF05661:Protein of unknown function (DUF808)	-
HWN72_05310	809	1101	HWN72_05310	NC_999999999.1	1087977	1089401	-	1425	protein_coding	UDP-N-acetylmuramate--alanine ligase && PF01225:Mur ligase family, catalytic domain|PF08245:Mur ligase middle domain|PF02875:Mur ligase family, glutamate ligase domain	-
HWN72_05315	279	294	HWN72_05315	NC_999999999.1	1089460	1090269	+	810	protein_coding	LD-carboxypeptidase && PF02016:LD-carboxypeptidase	-
HWN72_05320	156	91	HWN72_05320	NC_999999999.1	1090312	1090839	+	528	protein_coding	VOC family protein && PF13669:Glyoxalase/Bleomycin resistance protein/Dioxygenase superfamily	-
HWN72_05325	622	940	fabD	NC_999999999.1	1090957	1091892	+	936	protein_coding	ACP S-malonyltransferase && PF00698:Acyl transferase domain	Acyl_transf_1
HWN72_05330	1125	1194	fabG	NC_999999999.1	1091976	1092740	+	765	protein_coding	3-oxoacyl-[acyl-carrier-protein] reductase && PF00106:short chain dehydrogenase	adh_short
HWN72_05335	5140	6012	HWN72_05335	NC_999999999.1	1093035	1094153	+	1119	protein_coding	DNA polymerase III subunit beta && PF02767:DNA polymerase III beta subunit, central domain|PF02768:DNA polymerase III beta subunit, C-terminal domain|PF00712:DNA polymerase III beta subunit, N-terminal domain	DNA_pol3_beta_2
HWN72_05340	1139	1375	HWN72_05340	NC_999999999.1	1094224	1095528	-	1305	protein_coding	FAD-dependent oxidoreductase && PF07992:Pyridine nucleotide-disulphide oxidoreductase	Pyr_redox_2
HWN72_05345	2112	1955	HWN72_05345	NC_999999999.1	1095687	1098422	+	2736	protein_coding	EAL domain-containing protein && PF00563:EAL domain|PF13426:PAS domain|PF00990:Diguanylate cyclase, GGDEF domain|PF07238:PilZ domain	EAL
HWN72_05350	4799	5044	lepA	NC_999999999.1	1098500	1100302	+	1803	protein_coding	elongation factor 4 && PF03144:Elongation factor Tu domain 2|PF00679:Elongation factor G C-terminus|PF06421:GTP-binding protein LepA C-terminus|PF00009:Elongation factor Tu GTP binding domain	GTP_EFTU
HWN72_05355	1724	2269	HWN72_05355	NC_999999999.1	1100529	1101047	+	519	protein_coding	LuxR family transcriptional regulator && PF00196:Bacterial regulatory proteins, luxR family	GerE
HWN72_05360	4279	5947	HWN72_05360	NC_999999999.1	1101132	1101470	+	339	protein_coding	hypothetical protein && -	-
HWN72_05365	656	511	HWN72_05365	NC_999999999.1	1101507	1102037	+	531	protein_coding	hypothetical protein && -	-
HWN72_05370	291	281	HWN72_05370	NC_999999999.1	1101935	1102573	+	639	protein_coding	DNA repair protein RadC && PF04002:RadC-like JAB domain	RadC
HWN72_05375	388	478	HWN72_05375	NC_999999999.1	1102570	1104603	-	2034	protein_coding	TonB-dependent receptor && PF00593:TonB dependent receptor|PF07715:TonB-dependent Receptor Plug Domain	TonB_dep_Rec
HWN72_05380	443	487	HWN72_05380	NC_999999999.1	1104810	1105274	+	465	protein_coding	homogentisate 1%2C2-dioxygenase && -	-
HWN72_05385	355	527	HWN72_05385	NC_999999999.1	1105271	1106230	+	960	protein_coding	cytochrome-c peroxidase && PF03150:Di-haem cytochrome c peroxidase	CCP_MauG
HWN72_05390	2004	2206	HWN72_05390	NC_999999999.1	1106235	1107215	-	981	protein_coding	sensor domain-containing diguanylate cyclase && PF01590:GAF domain|PF00990:Diguanylate cyclase, GGDEF domain	GGDEF
HWN72_05395	1090	1265	HWN72_05395	NC_999999999.1	1107434	1109068	+	1635	protein_coding	alpha-D-glucose phosphate-specific phosphoglucomutase && PF02878:Phosphoglucomutase/phosphomannomutase, alpha/beta/alpha domain I|PF00408:Phosphoglucomutase/phosphomannomutase, C-terminal domain|PF02879:Phosphoglucomutase/phosphomannomutase, alpha/beta/alpha domain II|PF02880:Phosphoglucomutase/phosphomannomutase, alpha/beta/alpha domain III	PGM_PMM_III
HWN72_05400	197	183	HWN72_05400	NC_999999999.1	1109335	1110639	+	1305	protein_coding	NtaA/DmoA family FMN-dependent monooxygenase && PF00296:Luciferase-like monooxygenase	-
HWN72_05405	80	93	HWN72_05405	NC_999999999.1	1110639	1111805	+	1167	protein_coding	alpha-hydroxy-acid oxidizing protein && PF01070:FMN-dependent dehydrogenase	FMN_dh
HWN72_05410	568	671	malQ	NC_999999999.1	1111802	1113790	-	1989	protein_coding	4-alpha-glucanotransferase && PF02446:4-alpha-glucanotransferase	-
HWN72_05415	149	172	HWN72_05415	NC_999999999.1	1113824	1115050	-	1227	protein_coding	DUF2029 domain-containing protein && PF09594:Protein of unknown function (DUF2029)	-
HWN72_05420	346	540	HWN72_05420	NC_999999999.1	1115203	1116051	+	849	protein_coding	arylamine N-acetyltransferase && PF00797:N-acetyltransferase	Acetyltransf_2
HWN72_05425	359	382	moaB	NC_999999999.1	1116079	1116606	-	528	protein_coding	molybdenum cofactor biosynthesis protein B && PF00994:Probable molybdopterin binding domain	-
HWN72_05430	2982	2574	HWN72_05430	NC_999999999.1	1116590	1118383	-	1794	protein_coding	lytic transglycosylase domain-containing protein && PF01464:Transglycosylase SLT domain	-
HWN72_05435	336	403	HWN72_05435	NC_999999999.1	1118437	1119219	-	783	protein_coding	hypothetical protein && PF03167:Uracil DNA glycosylase superfamily	UDG
HWN72_05440	4787	5768	HWN72_05440	NC_999999999.1	1119275	1120921	+	1647	protein_coding	electron transfer flavoprotein-ubiquinone oxidoreductase && PF05187:Electron transfer flavoprotein-ubiquinone oxidoreductase, 4Fe-4S|PF13450:NAD(P)-binding Rossmann-like domain	-
HWN72_05445	982	1177	HWN72_05445	NC_999999999.1	1121015	1121824	+	810	protein_coding	4-(cytidine 5'-diphospho)-2-C-methyl-D-erythritol kinase && PF08544:GHMP kinases C terminal	-
HWN72_05450	490	383	HWN72_05450	NC_999999999.1	1121855	1122598	+	744	protein_coding	N-formylglutamate amidohydrolase && PF05013:N-formylglutamate amidohydrolase	-
HWN72_05455	5046	6263	ilvD	NC_999999999.1	1122717	1124573	+	1857	protein_coding	dihydroxy-acid dehydratase && PF00920:Dehydratase family	ILVD_EDD
HWN72_05460	304	480	HWN72_05460	NC_999999999.1	1124976	1125341	+	366	protein_coding	hypothetical protein && -	-
HWN72_05465	664	1125	HWN72_05465	NC_999999999.1	1125328	1126725	+	1398	protein_coding	bifunctional ADP-dependent NAD(P)H-hydrate dehydratase/NAD(P)H-hydrate epimerase && PF03853:YjeF-related protein N-terminus|PF01256:Carbohydrate kinase	-
HWN72_05470	1404	1775	HWN72_05470	NC_999999999.1	1126871	1128130	+	1260	protein_coding	class I SAM-dependent RNA methyltransferase && PF05958:tRNA (Uracil-5-)-methyltransferase	-
HWN72_05475	541	426	HWN72_05475	NC_999999999.1	1128127	1128387	-	261	protein_coding	hypothetical protein && -	-
HWN72_05480	154	159	HWN72_05480	NC_999999999.1	1128408	1128632	-	225	protein_coding	hypothetical protein && -	-
HWN72_05485	416	706	HWN72_05485	NC_999999999.1	1128722	1129690	-	969	protein_coding	pyridoxal-phosphate dependent enzyme && PF00291:Pyridoxal-phosphate dependent enzyme	PALP
HWN72_05490	888	803	HWN72_05490	NC_999999999.1	1129908	1130588	-	681	protein_coding	DUF2490 domain-containing protein && PF10677:Protein of unknown function (DUF2490)	-
HWN72_05495	28	30	HWN72_05495	NC_999999999.1	1130765	1131406	-	642	protein_coding	methyltransferase domain-containing protein && PF13489:Methyltransferase domain	-
HWN72_05500	16	11	HWN72_05500	NC_999999999.1	1131413	1132639	-	1227	protein_coding	DUF3419 family protein && PF11899:Protein of unknown function (DUF3419)	-
HWN72_05505	2147	2743	HWN72_05505	NC_999999999.1	1132895	1134106	+	1212	protein_coding	saccharopine dehydrogenase family protein && PF03435:Saccharopine dehydrogenase NADP binding domain|PF16653:Saccharopine dehydrogenase C-terminal domain	Saccharop_dh
HWN72_05510	177	356	HWN72_05510	NC_999999999.1	1134106	1134549	+	444	protein_coding	hypothetical protein && -	-
HWN72_05515	46	53	HWN72_05515	NC_999999999.1	1134555	1134905	+	351	protein_coding	DMT family protein && PF04342:Putative member of DMT superfamily (DUF486)	-
HWN72_05520	564	681	HWN72_05520	NC_999999999.1	1134922	1136100	+	1179	protein_coding	carboxynorspermidine decarboxylase && PF00278:Pyridoxal-dependent decarboxylase, C-terminal sheet domain	-
HWN72_05525	4895	4533	HWN72_05525	NC_999999999.1	1136516	1137724	+	1209	protein_coding	type III PLP-dependent enzyme && PF00278:Pyridoxal-dependent decarboxylase, C-terminal sheet domain|PF02784:Pyridoxal-dependent decarboxylase, pyridoxal binding domain	-
HWN72_05530	532	798	HWN72_05530	NC_999999999.1	1137825	1139348	+	1524	protein_coding	hypothetical protein && -	-
HWN72_05535	7820	10694	HWN72_05535	NC_999999999.1	1139338	1140438	-	1101	protein_coding	NADH:flavin oxidoreductase/NADH oxidase && PF00724:NADH:flavin oxidoreductase / NADH oxidase family	Oxidored_FMN
HWN72_05540	15153	10854	hemA	NC_999999999.1	1140604	1141818	-	1215	protein_coding	5-aminolevulinate synthase && PF00155:Aminotransferase class I and II	Aminotran_1_2
HWN72_05545	746	557	HWN72_05545	NC_999999999.1	1141947	1142771	-	825	protein_coding	hypothetical protein && -	-
HWN72_05550	470	516	HWN72_05550	NC_999999999.1	1142768	1143616	-	849	protein_coding	glutamate racemase && PF01177:Asp/Glu/Hydantoin racemase	Asp_Glu_race
HWN72_05555	473	399	plsY	NC_999999999.1	1143727	1144314	+	588	protein_coding	glycerol-3-phosphate 1-O-acyltransferase PlsY && PF02660:Glycerol-3-phosphate acyltransferase	-
HWN72_05560	186	279	dprA	NC_999999999.1	1144311	1145420	+	1110	protein_coding	DNA-protecting protein DprA && PF02481:DNA recombination-mediator protein A	SMF
HWN72_05565	5840	7027	topA	NC_999999999.1	1145579	1148215	+	2637	protein_coding	type I DNA topoisomerase && PF01751:Toprim domain|PF01396:Topoisomerase DNA binding C4 zinc finger|PF01131:DNA topoisomerase|PF13368:Topoisomerase C-terminal repeat	Topoisom_bac
HWN72_05570	85	84	HWN72_05570	NC_999999999.1	1148212	1148391	+	180	protein_coding	hypothetical protein && -	-
HWN72_05575	63	113	HWN72_05575	NC_999999999.1	1148426	1149937	-	1512	protein_coding	glycosyltransferase family 39 protein && PF13231:Dolichyl-phosphate-mannose-protein mannosyltransferase	-
HWN72_05580	976	818	HWN72_05580	NC_999999999.1	1150058	1151146	-	1089	protein_coding	SGNH/GDSL hydrolase family protein && PF13472:GDSL-like Lipase/Acylhydrolase family	-
HWN72_05585	1315	1636	era	NC_999999999.1	1151146	1152039	-	894	protein_coding	GTPase Era && PF01926:50S ribosome-binding GTPase|PF07650:KH domain	-
HWN72_05590	1016	954	rnc	NC_999999999.1	1152215	1152883	-	669	protein_coding	ribonuclease III && PF00035:Double-stranded RNA binding motif|PF14622:Ribonuclease-III-like	-
HWN72_05595	2671	2763	lepB	NC_999999999.1	1152884	1153726	-	843	protein_coding	signal peptidase I && PF00717:Peptidase S24-like	Peptidase_S24
HWN72_05600	3049	3428	pgi	NC_999999999.1	1153875	1155395	+	1521	protein_coding	glucose-6-phosphate isomerase && PF00342:Phosphoglucose isomerase	-
HWN72_05605	910	1269	HWN72_05605	NC_999999999.1	1155460	1156122	-	663	protein_coding	alpha/beta hydrolase && PF06821:Serine hydrolase	-
HWN72_05610	2921	3741	gor	NC_999999999.1	1156311	1157669	+	1359	protein_coding	glutathione-disulfide reductase && PF07992:Pyridine nucleotide-disulphide oxidoreductase|PF02852:Pyridine nucleotide-disulphide oxidoreductase, dimerisation domain	Pyr_redox_2
HWN72_05615	9530	13278	HWN72_05615	NC_999999999.1	1157920	1159446	+	1527	protein_coding	acyl-CoA carboxylase subunit beta && PF01039:Carboxyl transferase domain	Carboxyl_trans
HWN72_05620	4140	6176	bktB	NC_999999999.1	1159540	1160733	+	1194	protein_coding	beta-ketothiolase BktB && PF02803:Thiolase, C-terminal domain|PF00108:Thiolase, N-terminal domain	Thiolase_N
HWN72_05625	1055	1273	mce	NC_999999999.1	1160739	1161176	+	438	protein_coding	methylmalonyl-CoA epimerase && PF13669:Glyoxalase/Bleomycin resistance protein/Dioxygenase superfamily	-
HWN72_05630	4025	5089	scpA	NC_999999999.1	1161321	1163471	+	2151	protein_coding	methylmalonyl-CoA mutase && PF01642:Methylmalonyl-CoA mutase|PF02310:B12 binding domain	MM_CoA_mutase
HWN72_05635	204	268	bioB	NC_999999999.1	1163548	1164606	+	1059	protein_coding	biotin synthase BioB && PF04055:Radical SAM superfamily|PF06968:Biotin and Thiamin Synthesis associated domain	Radical_SAM
HWN72_05640	343	360	HWN72_05640	NC_999999999.1	1164624	1165460	+	837	protein_coding	alpha/beta hydrolase && PF00756:Putative esterase	-
HWN72_05645	3274	4698	HWN72_05645	NC_999999999.1	1165442	1167463	+	2022	protein_coding	acetyl/propionyl/methylcrotonyl-CoA carboxylase subunit alpha && PF02786:Carbamoyl-phosphate synthase L chain, ATP binding domain|PF02785:Biotin carboxylase C-terminal domain|PF00289:Carbamoyl-phosphate synthase L chain, N-terminal domain|PF00364:Biotin-requiring enzyme	CPSase_L_D2
HWN72_05650	121	207	HWN72_05650	NC_999999999.1	1167465	1167836	+	372	protein_coding	tRNA-binding protein && PF01588:Putative tRNA binding domain	-
HWN72_05655	202	277	HWN72_05655	NC_999999999.1	1167836	1168615	+	780	protein_coding	thioesterase family protein && PF13622:Thioesterase-like superfamily	-
HWN72_05660	37	25	HWN72_05660	NC_999999999.1	1168618	1168794	-	177	protein_coding	hypothetical protein && -	-
HWN72_05665	997	779	HWN72_05665	NC_999999999.1	1168794	1170179	-	1386	protein_coding	peptide MFS transporter && PF00854:POT family	-
HWN72_05670	939	1023	HWN72_05670	NC_999999999.1	1170579	1171685	-	1107	protein_coding	3-dehydroquinate synthase && PF01761:3-dehydroquinate synthase	-
HWN72_05675	337	361	HWN72_05675	NC_999999999.1	1171676	1172260	-	585	protein_coding	shikimate kinase && PF01202:Shikimate kinase	SKI
HWN72_05680	190	57	HWN72_05680	NC_999999999.1	1172318	1172476	+	159	protein_coding	hypothetical protein && -	-
HWN72_05685	1604	2030	HWN72_05685	NC_999999999.1	1172473	1174365	+	1893	protein_coding	hypothetical protein && -	-
HWN72_05690	178	222	HWN72_05690	NC_999999999.1	1174377	1175267	+	891	protein_coding	tyrosine recombinase && PF00589:Phage integrase family|PF02899:Phage integrase, N-terminal SAM-like domain	Phage_integrase
HWN72_05695	776	923	HWN72_05695	NC_999999999.1	1175357	1176862	+	1506	protein_coding	M48 family metalloprotease && PF01435:Peptidase family M48|PF01476:LysM domain	Peptidase_M48
HWN72_05700	7322	1932	HWN72_05700	NC_999999999.1	1176968	1177141	-	174	protein_coding	Flp family type IVb pilin && -	-
HWN72_05705	89	21	HWN72_05705	NC_999999999.1	1177263	1177451	-	189	protein_coding	Flp family type IVb pilin && -	-
HWN72_05710	125	105	HWN72_05710	NC_999999999.1	1177573	1178028	+	456	protein_coding	(deoxy)nucleoside triphosphate pyrophosphohydrolase && PF00293:NUDIX domain	NUDIX
HWN72_05715	3	13	HWN72_05715	NC_999999999.1	1178073	1178149	+	77	protein_coding	tRNA-Arg && -	-
HWN72_05720	7	24	HWN72_05720	NC_999999999.1	1178199	1178275	+	77	protein_coding	tRNA-Arg && -	-
HWN72_05725	767	1092	HWN72_05725	NC_999999999.1	1178481	1179794	-	1314	protein_coding	chloride channel protein && PF00654:Voltage gated chloride channel	Voltage_CLC
HWN72_05730	1399	1863	HWN72_05730	NC_999999999.1	1179975	1180601	-	627	protein_coding	hypothetical protein && -	-
HWN72_05735	395	474	HWN72_05735	NC_999999999.1	1181134	1182690	+	1557	protein_coding	phospholipase && PF00614:Phospholipase D Active site motif|PF13091:PLD-like domain	-
HWN72_05740	419	346	folE	NC_999999999.1	1182665	1183285	+	621	protein_coding	GTP cyclohydrolase I FolE && PF01227:GTP cyclohydrolase I	GTP_cyclohydroI
HWN72_05745	190	319	HWN72_05745	NC_999999999.1	1183303	1183764	+	462	protein_coding	GFA family protein && PF04828:Glutathione-dependent formaldehyde-activating enzyme	-
HWN72_05750	399	764	HWN72_05750	NC_999999999.1	1184006	1184716	+	711	protein_coding	hypothetical protein && -	-
HWN72_05755	315	581	HWN72_05755	NC_999999999.1	1184717	1185463	+	747	protein_coding	hypothetical protein && -	-
HWN72_05760	392	717	HWN72_05760	NC_999999999.1	1185426	1186106	-	681	protein_coding	SDR family NAD(P)-dependent oxidoreductase && PF00106:short chain dehydrogenase	adh_short
HWN72_05765	3531	3238	HWN72_05765	NC_999999999.1	1186254	1186733	-	480	protein_coding	peroxiredoxin && PF08534:Redoxin	-
HWN72_05770	421	552	HWN72_05770	NC_999999999.1	1187054	1187566	+	513	protein_coding	S-adenosyl-L-homocysteine hydrolase && -	-
HWN72_05775	23150	33284	HWN72_05775	NC_999999999.1	1187699	1189108	+	1410	protein_coding	adenosylhomocysteinase && PF05221:S-adenosyl-L-homocysteine hydrolase|PF00670:S-adenosyl-L-homocysteine hydrolase, NAD binding domain	-
HWN72_05780	79	74	HWN72_05780	NC_999999999.1	1189209	1189523	-	315	protein_coding	helix-turn-helix transcriptional regulator && PF00196:Bacterial regulatory proteins, luxR family	GerE
HWN72_05785	969	1366	HWN72_05785	NC_999999999.1	1189995	1192346	+	2352	protein_coding	PAS-domain containing protein && PF00512:His Kinase A (phospho-acceptor) domain|PF12860:PAS fold|PF02518:Histidine kinase-, DNA gyrase B-, and HSP90-like ATPase	HATPase_c
HWN72_05790	68	90	tsaE	NC_999999999.1	1192360	1192806	+	447	protein_coding	tRNA (adenosine(37)-N6)-threonylcarbamoyltransferase complex ATPase subunit type 1 TsaE && PF02367:Threonylcarbamoyl adenosine biosynthesis protein TsaE	-
HWN72_05795	679	820	HWN72_05795	NC_999999999.1	1192803	1193801	+	999	protein_coding	phosphotransferase && PF01636:Phosphotransferase enzyme family	APH
HWN72_05800	411	295	HWN72_05800	NC_999999999.1	1193798	1194517	+	720	protein_coding	nucleotidyltransferase family protein && PF00483:Nucleotidyl transferase	-
HWN72_05805	525	805	HWN72_05805	NC_999999999.1	1194510	1197485	+	2976	protein_coding	PD-(D/E)XK nuclease family protein && PF12705:PD-(D/E)XK nuclease superfamily	-
HWN72_05810	646	841	addA	NC_999999999.1	1197482	1200976	+	3495	protein_coding	double-strand break repair helicase AddA && PF13361:UvrD-like helicase C-terminal domain|PF12705:PD-(D/E)XK nuclease superfamily|PF00580:UvrD/REP helicase N-terminal domain	UvrD-helicase
HWN72_05815	14162	7577	trxA	NC_999999999.1	1201056	1201376	+	321	protein_coding	thioredoxin && PF00085:Thioredoxin	-
HWN72_05820	671	851	HWN72_05820	NC_999999999.1	1201568	1202377	-	810	protein_coding	inositol monophosphatase && PF00459:Inositol monophosphatase family	-
HWN72_05825	454	471	HWN72_05825	NC_999999999.1	1202374	1203012	-	639	protein_coding	glutathione S-transferase family protein && PF13417:Glutathione S-transferase, N-terminal domain	-
HWN72_05830	1545	2225	argJ	NC_999999999.1	1203014	1204240	-	1227	protein_coding	bifunctional glutamate N-acetyltransferase/amino-acid acetyltransferase ArgJ && PF01960:ArgJ family	-
HWN72_05835	735	928	HWN72_05835	NC_999999999.1	1204722	1204928	+	207	protein_coding	cold-shock protein && -	-
HWN72_05840	406	503	HWN72_05840	NC_999999999.1	1205012	1205326	+	315	protein_coding	hypothetical protein && -	-
HWN72_05845	178	274	HWN72_05845	NC_999999999.1	1205323	1206084	+	762	protein_coding	spermidine synthase && PF01564:Spermine/spermidine synthase	-
HWN72_05850	1030	811	HWN72_05850	NC_999999999.1	1206183	1206458	+	276	protein_coding	hypothetical protein && -	-
HWN72_05855	6814	8397	secA	NC_999999999.1	1206588	1209338	+	2751	protein_coding	preprotein translocase subunit SecA && PF07517:SecA DEAD-like domain|PF01043:SecA preprotein cross-linking domain|PF07516:SecA Wing and Scaffold domain|PF02810:SEC-C motif	SEC-C
HWN72_05860	372	505	HWN72_05860	NC_999999999.1	1209572	1212331	+	2760	protein_coding	autotransporter domain-containing protein && PF03797:Autotransporter beta-domain	-
HWN72_05865	26	112	HWN72_05865	NC_999999999.1	1212719	1213300	+	582	protein_coding	hypothetical protein && -	-
HWN72_05870	260	447	HWN72_05870	NC_999999999.1	1213297	1214640	+	1344	protein_coding	PepSY domain-containing protein && PF03929:PepSY-associated TM region	-
HWN72_05875	183	372	HWN72_05875	NC_999999999.1	1214645	1215763	-	1119	protein_coding	GGDEF domain-containing protein && PF00990:Diguanylate cyclase, GGDEF domain	GGDEF
HWN72_05880	719	627	HWN72_05880	NC_999999999.1	1215854	1217173	-	1320	protein_coding	M20/M25/M40 family metallo-hydrolase && PF07687:Peptidase dimerisation domain|PF01546:Peptidase family M20/M25/M40	Peptidase_M20
HWN72_05885	117	180	HWN72_05885	NC_999999999.1	1217275	1218285	+	1011	protein_coding	2-hydroxyacid dehydrogenase && PF02826:D-isomer specific 2-hydroxyacid dehydrogenase, NAD binding domain|PF00389:D-isomer specific 2-hydroxyacid dehydrogenase, catalytic domain	2-Hacid_dh_C
HWN72_05890	41	31	HWN72_05890	NC_999999999.1	1219214	1219795	+	582	protein_coding	hypothetical protein && -	-
HWN72_05895	42	12	HWN72_05895	NC_999999999.1	1219857	1220318	+	462	protein_coding	hypothetical protein && -	-
HWN72_05900	56	63	HWN72_05900	NC_999999999.1	1220904	1221827	-	924	protein_coding	formylglycine-generating enzyme family protein && PF03781:Sulfatase-modifying factor enzyme 1	DUF323
HWN72_05905	146	252	HWN72_05905	NC_999999999.1	1221975	1223723	-	1749	protein_coding	arylsulfatase && PF00884:Sulfatase	Sulfatase
HWN72_05910	164	169	HWN72_05910	NC_999999999.1	1223914	1226289	+	2376	protein_coding	TonB-dependent receptor && PF07715:TonB-dependent Receptor Plug Domain|PF00593:TonB dependent receptor	TonB_dep_Rec
HWN72_05915	1153	1112	HWN72_05915	NC_999999999.1	1226381	1228708	-	2328	protein_coding	TonB-dependent receptor && PF07715:TonB-dependent Receptor Plug Domain|PF00593:TonB dependent receptor	TonB_dep_Rec
HWN72_05920	163	172	HWN72_05920	NC_999999999.1	1228837	1230168	-	1332	protein_coding	dicarboxylate/amino acid:cation symporter && PF00375:Sodium:dicarboxylate symporter family	SDF
HWN72_05925	64	71	HWN72_05925	NC_999999999.1	1230265	1231208	-	944	protein_coding	serine acetyltransferase && PF00132:Bacterial transferase hexapeptide (six repeats)	Hexapep
HWN72_05930	56	55	HWN72_05930	NC_999999999.1	1231300	1232661	-	1362	protein_coding	NtaA/DmoA family FMN-dependent monooxygenase && PF00296:Luciferase-like monooxygenase	-
HWN72_05935	41	42	HWN72_05935	NC_999999999.1	1232673	1234364	-	1692	protein_coding	ABC transporter ATP-binding protein && PF00005:ABC transporter|PF08352:Oligopeptide/dipeptide transporter, C-terminal region	ABC_tran
HWN72_05940	13	9	HWN72_05940	NC_999999999.1	1234361	1235182	-	822	protein_coding	ABC transporter permease && PF12911:N-terminal TM domain of oligopeptide transport permease C|PF00528:Binding-protein-dependent transport system inner membrane component	BPD_transp_1
HWN72_05945	16	37	HWN72_05945	NC_999999999.1	1235187	1236218	-	1032	protein_coding	ABC transporter permease && PF00528:Binding-protein-dependent transport system inner membrane component	BPD_transp_1
HWN72_05950	29	29	HWN72_05950	NC_999999999.1	1236215	1237741	-	1527	protein_coding	peptide ABC transporter substrate-binding protein && PF00496:Bacterial extracellular solute-binding proteins, family 5 Middle	-
HWN72_05955	78	53	HWN72_05955	NC_999999999.1	1237738	1239114	-	1377	protein_coding	LLM class flavin-dependent oxidoreductase && PF00296:Luciferase-like monooxygenase	-
HWN72_05960	101	64	HWN72_05960	NC_999999999.1	1239173	1241476	-	2304	protein_coding	TonB-dependent receptor && PF07715:TonB-dependent Receptor Plug Domain|PF00593:TonB dependent receptor	TonB_dep_Rec
HWN72_05965	881	935	HWN72_05965	NC_999999999.1	1241875	1242780	-	906	protein_coding	LysR family transcriptional regulator && PF00126:Bacterial regulatory helix-turn-helix protein, lysR family|PF03466:LysR substrate binding domain	LysR_substrate
HWN72_05970	83	83	HWN72_05970	NC_999999999.1	1242869	1243903	+	1035	protein_coding	aldo/keto reductase && PF00248:Aldo/keto reductase family	Aldo_ket_red
HWN72_05975	125	171	HWN72_05975	NC_999999999.1	1243917	1245146	+	1230	protein_coding	MFS transporter && PF07690:Major Facilitator Superfamily	MFS_1
HWN72_05980	71	96	HWN72_05980	NC_999999999.1	1245297	1246240	-	944	protein_coding	formylglycine-generating enzyme family protein && PF03781:Sulfatase-modifying factor enzyme 1	DUF323
HWN72_05985	219	359	HWN72_05985	NC_999999999.1	1246337	1247116	-	780	protein_coding	glucose 1-dehydrogenase && PF00106:short chain dehydrogenase	adh_short
HWN72_05990	206	175	HWN72_05990	NC_999999999.1	1247216	1247941	-	726	protein_coding	TetR/AcrR family transcriptional regulator && -	-
HWN72_05995	139	119	HWN72_05995	NC_999999999.1	1248096	1250597	+	2502	protein_coding	TonB-dependent receptor && PF07715:TonB-dependent Receptor Plug Domain|PF00593:TonB dependent receptor	TonB_dep_Rec
HWN72_06000	210	245	HWN72_06000	NC_999999999.1	1250682	1252997	+	2316	protein_coding	arylsulfatase && PF00884:Sulfatase	Sulfatase
HWN72_06005	8	8	HWN72_06005	NC_999999999.1	1252996	1253306	+	311	protein_coding	FAD-binding protein && -	-
HWN72_06010	431	80	HWN72_06010	NC_999999999.1	1253936	1254010	-	75	protein_coding	tRNA-Asn && -	-
HWN72_06015	384	495	HWN72_06015	NC_999999999.1	1254121	1254924	-	804	protein_coding	NAD kinase && PF01513:ATP-NAD kinase	NAD_kinase
HWN72_06020	519	582	HWN72_06020	NC_999999999.1	1254987	1256354	+	1368	protein_coding	GGDEF domain-containing protein && PF00990:Diguanylate cyclase, GGDEF domain|PF00563:EAL domain	EAL
HWN72_06025	2038	2552	mfd	NC_999999999.1	1256637	1260113	-	3477	protein_coding	transcription-repair coupling factor && PF03461:TRCF domain|PF02559:CarD-like/TRCF domain|PF00270:DEAD/DEAH box helicase|PF00271:Helicase conserved C-terminal domain	Helicase_C
HWN72_06030	406	492	HWN72_06030	NC_999999999.1	1260298	1261023	+	726	protein_coding	glucose 1-dehydrogenase && PF00106:short chain dehydrogenase	adh_short
HWN72_06035	384	181	HWN72_06035	NC_999999999.1	1261034	1261306	-	273	protein_coding	succinate dehydrogenase assembly factor 2 && -	-
HWN72_06040	265	240	HWN72_06040	NC_999999999.1	1261476	1261898	-	423	protein_coding	host attachment protein && PF10116:Protein required for attachment to host cells	-
HWN72_06045	567	663	recG	NC_999999999.1	1262157	1264214	+	2058	protein_coding	ATP-dependent DNA helicase RecG && PF00271:Helicase conserved C-terminal domain|PF00270:DEAD/DEAH box helicase	DEAD
HWN72_06050	236	394	HWN72_06050	NC_999999999.1	1264367	1265104	+	738	protein_coding	FadR family transcriptional regulator && PF00392:Bacterial regulatory proteins, gntR family|PF07729:FCD domain	FCD
HWN72_06055	127	66	HWN72_06055	NC_999999999.1	1265165	1265241	-	77	protein_coding	tRNA-Pro && -	-
HWN72_06060	694	773	thyA	NC_999999999.1	1265421	1266377	+	957	protein_coding	thymidylate synthase && PF00303:Thymidylate synthase	-
HWN72_06065	863	917	HWN72_06065	NC_999999999.1	1266482	1267792	+	1311	protein_coding	3-methyl-2-oxobutanoate dehydrogenase (2-methylpropanoyl-transferring) subunit alpha && PF00676:Dehydrogenase E1 component|PF12573:2-oxoisovalerate dehydrogenase E1 alpha subunit N terminal	-
HWN72_06070	595	591	HWN72_06070	NC_999999999.1	1267789	1268841	+	1053	protein_coding	alpha-ketoacid dehydrogenase subunit beta && PF02779:Transketolase, pyrimidine binding domain|PF02780:Transketolase, C-terminal domain	-
HWN72_06075	1052	1543	HWN72_06075	NC_999999999.1	1268847	1270202	+	1356	protein_coding	2-oxo acid dehydrogenase subunit E2 && PF02817:e3 binding domain|PF00198:2-oxoacid dehydrogenases acyltransferase (catalytic domain)|PF00364:Biotin-requiring enzyme	Biotin_lipoyl
HWN72_06080	198	240	HWN72_06080	NC_999999999.1	1270213	1270791	+	579	protein_coding	YdeI/OmpD-associated family protein && PF08818:Domain of unknown function (DU1801)|PF13376:Bacteriocin-protection, YdeI or OmpD-Associated	-
HWN72_06085	411	390	HWN72_06085	NC_999999999.1	1270920	1271381	-	462	protein_coding	hypothetical protein && -	-
HWN72_06090	2410	870	HWN72_06090	NC_999999999.1	1271560	1271636	+	77	protein_coding	tRNA-Asp && -	-
HWN72_06095	2660	1013	HWN72_06095	NC_999999999.1	1271701	1271777	+	77	protein_coding	tRNA-Asp && -	-
HWN72_06100	380	541	HWN72_06100	NC_999999999.1	1271960	1272199	-	240	protein_coding	DUF2842 domain-containing protein && -	-
HWN72_06105	3131	3572	HWN72_06105	NC_999999999.1	1272212	1272826	-	615	protein_coding	5-formyltetrahydrofolate cyclo-ligase && PF01812:5-formyltetrahydrofolate cyclo-ligase family	-
HWN72_06110	151	207	HWN72_06110	NC_999999999.1	1272980	1273312	-	333	protein_coding	cell division protein ZapA && PF05164:Cell division protein ZapA	-
HWN72_06115	61	13	HWN72_06115	NC_999999999.1	1273312	1273569	-	258	protein_coding	hypothetical protein && -	-
HWN72_06120	6826	9402	tkt	NC_999999999.1	1273802	1275790	+	1989	protein_coding	transketolase && PF02779:Transketolase, pyrimidine binding domain|PF00456:Transketolase, thiamine diphosphate binding domain|PF02780:Transketolase, C-terminal domain	-
HWN72_06125	7080	7756	gap	NC_999999999.1	1275819	1276826	+	1008	protein_coding	type I glyceraldehyde-3-phosphate dehydrogenase && PF02800:Glyceraldehyde 3-phosphate dehydrogenase, C-terminal domain|PF00044:Glyceraldehyde 3-phosphate dehydrogenase, NAD binding domain	-
HWN72_06130	194	329	HWN72_06130	NC_999999999.1	1276888	1277319	+	432	protein_coding	MOSC domain-containing protein && -	-
HWN72_06135	2272	3589	HWN72_06135	NC_999999999.1	1277316	1278515	+	1200	protein_coding	phosphoglycerate kinase && PF00162:Phosphoglycerate kinase	-
HWN72_06140	377	509	HWN72_06140	NC_999999999.1	1278670	1279749	+	1080	protein_coding	acyltransferase && PF01757:Acyltransferase family	-
HWN72_06145	7311	8274	HWN72_06145	NC_999999999.1	1279839	1280750	+	912	protein_coding	fructose bisphosphate aldolase && PF00274:Fructose-bisphosphate aldolase class-I	-
HWN72_06150	737	779	HWN72_06150	NC_999999999.1	1280810	1281379	-	570	protein_coding	hypothetical protein && -	-
HWN72_06155	698	945	thiE	NC_999999999.1	1281475	1282122	+	648	protein_coding	thiamine phosphate synthase && PF02581:Thiamine monophosphate synthase/TENI	-
HWN72_06160	70	80	HWN72_06160	NC_999999999.1	1282231	1283151	-	921	protein_coding	TIGR03619 family F420-dependent LLM class oxidoreductase && PF00296:Luciferase-like monooxygenase	-
HWN72_06165	70	84	HWN72_06165	NC_999999999.1	1283169	1284026	-	858	protein_coding	SDR family oxidoreductase && PF00106:short chain dehydrogenase	adh_short
HWN72_06170	55	58	cofC	NC_999999999.1	1284065	1284643	-	579	protein_coding	2-phospho-L-lactate guanylyltransferase && PF01983:Guanylyl transferase CofC like	-
HWN72_06175	160	175	npdG	NC_999999999.1	1284640	1285290	-	651	protein_coding	NADPH-dependent F420 reductase && PF03807:NADP oxidoreductase coenzyme F420-dependent	F420_oxidored
HWN72_06180	63	134	cofE	NC_999999999.1	1285374	1286156	+	783	protein_coding	coenzyme F420-0:L-glutamate ligase && PF01996:F420-0:Gamma-glutamyl ligase	-
HWN72_06185	49	108	HWN72_06185	NC_999999999.1	1286153	1287118	+	966	protein_coding	2-phospho-L-lactate transferase && PF01933:Uncharacterised protein family UPF0052	-
HWN72_06190	290	333	cofH	NC_999999999.1	1287121	1289439	+	2319	protein_coding	5-amino-6-(D-ribitylamino)uracil--L-tyrosine 4-hydroxyphenyl transferase CofH && PF04055:Radical SAM superfamily	Radical_SAM
HWN72_06195	68	55	HWN72_06195	NC_999999999.1	1289676	1290152	-	477	protein_coding	VOC family protein && PF13669:Glyoxalase/Bleomycin resistance protein/Dioxygenase superfamily	-
HWN72_06200	157	170	HWN72_06200	NC_999999999.1	1290155	1291339	-	1185	protein_coding	sulfotransferase && PF13469:Sulfotransferase family	-
HWN72_06205	232	264	HWN72_06205	NC_999999999.1	1291464	1292357	-	894	protein_coding	helix-turn-helix transcriptional regulator && PF12833:Helix-turn-helix domain	-
HWN72_06210	84	91	HWN72_06210	NC_999999999.1	1292518	1293309	+	792	protein_coding	SDR family oxidoreductase && PF00106:short chain dehydrogenase	adh_short
HWN72_06215	48	92	HWN72_06215	NC_999999999.1	1293339	1294349	+	1011	protein_coding	alcohol dehydrogenase catalytic domain-containing protein && PF08240:Alcohol dehydrogenase GroES-like domain|PF00107:Zinc-binding dehydrogenase	ADH_N
HWN72_06220	171	164	HWN72_06220	NC_999999999.1	1294351	1295592	+	1242	protein_coding	MBL fold metallo-hydrolase && PF00753:Metallo-beta-lactamase superfamily|PF14863:Alkyl sulfatase dimerisation	Lactamase_B
HWN72_06225	41	75	HWN72_06225	NC_999999999.1	1295727	1296512	-	786	protein_coding	SDR family oxidoreductase && PF00106:short chain dehydrogenase	adh_short
HWN72_06230	105	167	HWN72_06230	NC_999999999.1	1296733	1297536	+	804	protein_coding	SDR family oxidoreductase && PF00106:short chain dehydrogenase	adh_short
HWN72_06235	2521	3779	glmS	NC_999999999.1	1297576	1299399	-	1824	protein_coding	glutamine--fructose-6-phosphate transaminase (isomerizing) && PF13522:Glutamine amidotransferase domain|PF01380:SIS domain	SIS
HWN72_06240	236	233	HWN72_06240	NC_999999999.1	1299418	1299786	-	369	protein_coding	type II toxin-antitoxin system VapC family toxin && PF01850:PIN domain	-
HWN72_06245	847	603	HWN72_06245	NC_999999999.1	1299783	1300142	-	360	protein_coding	ribbon-helix-helix protein%2C CopG family && -	-
HWN72_06250	364	555	HWN72_06250	NC_999999999.1	1300259	1301089	-	831	protein_coding	TIGR00266 family protein && PF01987:Mitochondrial biogenesis AIM24	-
HWN72_06255	817	903	HWN72_06255	NC_999999999.1	1301287	1302000	+	714	protein_coding	tetratricopeptide repeat protein && PF13424:Tetratricopeptide repeat	-
HWN72_06260	1690	2004	glmU	NC_999999999.1	1302170	1303537	-	1368	protein_coding	bifunctional UDP-N-acetylglucosamine diphosphorylase/glucosamine-1-phosphate N-acetyltransferase GlmU && PF00132:Bacterial transferase hexapeptide (six repeats)|PF12804:MobA-like NTP transferase domain|PF14602:Hexapeptide repeat of succinyl-transferase	Hexapep
HWN72_06265	277	433	HWN72_06265	NC_999999999.1	1303599	1304297	+	699	protein_coding	HAD-IA family hydrolase && PF13419:Haloacid dehalogenase-like hydrolase	-
HWN72_06270	176	232	HWN72_06270	NC_999999999.1	1304358	1305236	+	879	protein_coding	isocitrate lyase/PEP mutase family protein && PF13714:Phosphoenolpyruvate phosphomutase	-
HWN72_06275	452	532	HWN72_06275	NC_999999999.1	1305338	1306161	-	824	protein_coding	insulinase family protein && PF05193:Peptidase M16 inactive domain	-
HWN72_06280	800	860	HWN72_06280	NC_999999999.1	1306162	1308169	-	2008	protein_coding	insulinase family protein && PF05193:Peptidase M16 inactive domain|PF00675:Insulinase (Peptidase family M16)	-
HWN72_06285	5423	4875	HWN72_06285	NC_999999999.1	1308451	1309233	-	783	protein_coding	phosphoribosylaminoimidazolesuccinocarboxamide synthase && PF01259:SAICAR synthetase	-
HWN72_06290	96	254	HWN72_06290	NC_999999999.1	1309388	1309978	+	591	protein_coding	GNAT family N-acetyltransferase && PF13673:Acetyltransferase (GNAT) domain	-
HWN72_06295	206	273	HWN72_06295	NC_999999999.1	1310134	1310604	-	471	protein_coding	low molecular weight phosphotyrosine protein phosphatase && PF01451:Low molecular weight phosphotyrosine protein phosphatase	LMWPc
HWN72_06300	560	648	HWN72_06300	NC_999999999.1	1310636	1312465	-	1830	protein_coding	response regulator && PF08448:PAS fold|PF07536:HWE histidine kinase	-
HWN72_06305	249	251	HWN72_06305	NC_999999999.1	1312455	1313318	-	864	protein_coding	protein-glutamate O-methyltransferase CheR && PF01739:CheR methyltransferase, SAM binding domain|PF03705:CheR methyltransferase, all-alpha domain	CheR
HWN72_06310	3325	3967	HWN72_06310	NC_999999999.1	1313335	1316427	-	3093	protein_coding	response regulator && PF00072:Response regulator receiver domain|PF02518:Histidine kinase-, DNA gyrase B-, and HSP90-like ATPase|PF13185:GAF domain|PF00512:His Kinase A (phospho-acceptor) domain	HATPase_c
HWN72_06315	1573	1254	HWN72_06315	NC_999999999.1	1316664	1318460	+	1797	protein_coding	VWA domain-containing protein && PF13519:von Willebrand factor type A domain|PF13400:Putative Flp pilus-assembly TadE/G-like	-
HWN72_06320	291	305	HWN72_06320	NC_999999999.1	1318457	1319047	+	591	protein_coding	pilus assembly protein && PF07811:TadE-like protein	-
HWN72_06325	219	166	HWN72_06325	NC_999999999.1	1319044	1319709	+	666	protein_coding	pilus assembly protein TadE && -	-
HWN72_06330	682	722	HWN72_06330	NC_999999999.1	1319866	1321917	-	2052	protein_coding	glycoside hydrolase family 97 protein && PF14509:Glycosyl-hydrolase 97 C-terminal, oligomerisation|PF14508:Glycosyl-hydrolase 97 N-terminal|PF10566:Glycoside hydrolase 97	-
HWN72_06335	296	387	HWN72_06335	NC_999999999.1	1321914	1323545	-	1632	protein_coding	DUF3459 domain-containing protein && PF11941:Domain of unknown function (DUF3459)|PF00128:Alpha amylase, catalytic domain	-
HWN72_06340	649	669	HWN72_06340	NC_999999999.1	1323606	1325441	-	1836	protein_coding	alpha-amylase && PF00128:Alpha amylase, catalytic domain	-
HWN72_06345	3669	4042	HWN72_06345	NC_999999999.1	1325571	1328306	-	2736	protein_coding	TonB-dependent receptor && PF07715:TonB-dependent Receptor Plug Domain|PF00593:TonB dependent receptor	TonB_dep_Rec
HWN72_06350	491	584	HWN72_06350	NC_999999999.1	1328628	1329662	+	1035	protein_coding	LacI family DNA-binding transcriptional regulator && PF13377:Periplasmic binding protein-like domain|PF00356:Bacterial regulatory proteins, lacI family	LacI
HWN72_06355	602	902	HWN72_06355	NC_999999999.1	1329858	1331369	+	1512	protein_coding	MFS transporter && PF07690:Major Facilitator Superfamily	MFS_1
HWN72_06360	1062	1182	HWN72_06360	NC_999999999.1	1331463	1332620	+	1158	protein_coding	isovaleryl-CoA dehydrogenase && PF00441:Acyl-CoA dehydrogenase, C-terminal domain|PF02770:Acyl-CoA dehydrogenase, middle domain|PF02771:Acyl-CoA dehydrogenase, N-terminal domain	-
HWN72_06365	854	1025	HWN72_06365	NC_999999999.1	1332622	1333776	-	1155	protein_coding	NmrA family NAD(P)-binding protein && PF05368:NmrA-like family	NmrA
HWN72_06370	75	78	HWN72_06370	NC_999999999.1	1333866	1334498	-	633	protein_coding	ATP-binding cassette domain-containing protein && PF00005:ABC transporter	ABC_tran
HWN72_06375	137	235	modB	NC_999999999.1	1334488	1335189	-	702	protein_coding	molybdate ABC transporter permease subunit && PF00528:Binding-protein-dependent transport system inner membrane component	BPD_transp_1
HWN72_06380	562	728	modA	NC_999999999.1	1335197	1335973	-	777	protein_coding	molybdate ABC transporter substrate-binding protein && PF13531:Bacterial extracellular solute-binding protein	-
HWN72_06385	184	255	HWN72_06385	NC_999999999.1	1336055	1336435	-	381	protein_coding	LysR family transcriptional regulator && PF00126:Bacterial regulatory helix-turn-helix protein, lysR family	HTH_1
HWN72_06390	12	12	HWN72_06390	NC_999999999.1	1336495	1336818	+	324	protein_coding	hypothetical protein && -	-
HWN72_06395	8460	7438	HWN72_06395	NC_999999999.1	1336986	1337189	+	204	protein_coding	hypothetical protein && -	-
HWN72_06400	2348	3357	HWN72_06400	NC_999999999.1	1337407	1338189	+	783	protein_coding	tyrosine-protein phosphatase && PF13350:Tyrosine phosphatase family|PF13348:Tyrosine phosphatase family C-terminal region	-
HWN72_06405	816	873	HWN72_06405	NC_999999999.1	1338838	1339713	-	876	protein_coding	alpha/beta hydrolase && PF00561:alpha/beta hydrolase fold	Abhydrolase_1
HWN72_06410	7376	8617	trxB	NC_999999999.1	1339860	1340834	+	975	protein_coding	thioredoxin-disulfide reductase && PF07992:Pyridine nucleotide-disulphide oxidoreductase	Pyr_redox_2
HWN72_06415	545	456	HWN72_06415	NC_999999999.1	1341026	1341571	-	546	protein_coding	histidine phosphatase family protein && PF00300:Histidine phosphatase superfamily (branch 1)	-
HWN72_06420	666	847	HWN72_06420	NC_999999999.1	1341595	1344324	-	2730	protein_coding	ATP-dependent DNA helicase && PF13307:Helicase C-terminal domain	-
HWN72_06425	744	1408	HWN72_06425	NC_999999999.1	1344547	1345212	+	666	protein_coding	helix-turn-helix transcriptional regulator && PF03551:Transcriptional regulator PadR-like family	PadR
HWN72_06430	192	265	HWN72_06430	NC_999999999.1	1345209	1345499	+	291	protein_coding	DUF2218 domain-containing protein && -	-
HWN72_06435	2616	2741	HWN72_06435	NC_999999999.1	1345732	1347327	+	1596	protein_coding	lysine--tRNA ligase && PF01921:tRNA synthetases class I (K)	-
HWN72_06440	401	541	HWN72_06440	NC_999999999.1	1347343	1347873	+	531	protein_coding	DUF1003 domain-containing protein && PF06210:Protein of unknown function (DUF1003)	-
HWN72_06445	754	1102	HWN72_06445	NC_999999999.1	1348531	1349196	-	666	protein_coding	2OG-Fe(II) oxygenase && PF13640:2OG-Fe(II) oxygenase superfamily	-
HWN72_06450	25490	22140	HWN72_06450	NC_999999999.1	1349332	1350267	-	936	protein_coding	RcnB family protein && PF11776:Nickel/cobalt transporter regulator	-
HWN72_06455	7969	8994	ettA	NC_999999999.1	1350526	1352205	-	1680	protein_coding	energy-dependent translational throttle protein EttA && PF12848:ABC transporter|PF00005:ABC transporter	ABC_tran
HWN72_06460	112	121	HWN72_06460	NC_999999999.1	1352404	1353474	-	1071	protein_coding	hypothetical protein && -	-
HWN72_06465	1068	1528	HWN72_06465	NC_999999999.1	1353677	1355056	+	1380	protein_coding	M28 family peptidase && PF02225:PA domain|PF04389:Peptidase family M28	-
HWN72_06470	435	628	HWN72_06470	NC_999999999.1	1355217	1356089	-	873	protein_coding	CoA ester lyase && PF03328:HpcH/HpaI aldolase/citrate lyase family	-
HWN72_06475	91	133	HWN72_06475	NC_999999999.1	1356396	1357259	-	864	protein_coding	SDR family NAD(P)-dependent oxidoreductase && PF00106:short chain dehydrogenase	adh_short
HWN72_06480	63	42	HWN72_06480	NC_999999999.1	1357313	1357969	-	657	protein_coding	TetR/AcrR family transcriptional regulator && PF14246:AefR-like transcriptional repressor, C-terminal region|PF00440:Bacterial regulatory proteins, tetR family	TetR_N
HWN72_06485	113	172	HWN72_06485	NC_999999999.1	1358093	1359442	+	1350	protein_coding	hypothetical protein && -	-
HWN72_06490	111	124	HWN72_06490	NC_999999999.1	1359439	1360854	+	1416	protein_coding	long-chain-fatty-acyl-CoA reductase && PF05893:Acyl-CoA reductase (LuxC)	-
HWN72_06495	82	44	HWN72_06495	NC_999999999.1	1361091	1361321	+	231	protein_coding	biotin/lipoyl-binding protein && -	-
HWN72_06500	932	875	HWN72_06500	NC_999999999.1	1361363	1361914	+	552	protein_coding	peroxiredoxin && PF00578:AhpC/TSA family	-
HWN72_06505	4171	5619	HWN72_06505	NC_999999999.1	1362034	1363161	+	1128	protein_coding	peptide chain release factor 2 && PF00472:RF-1 domain|PF03462:PCRF domain	-
HWN72_06510	843	840	HWN72_06510	NC_999999999.1	1363272	1364036	+	765	protein_coding	class I SAM-dependent methyltransferase && PF13847:Methyltransferase domain	-
HWN72_06515	5541	6353	HWN72_06515	NC_999999999.1	1364068	1365474	+	1407	protein_coding	nitronate monooxygenase && PF03060:Nitronate monooxygenase	NPD
HWN72_06520	183	220	HWN72_06520	NC_999999999.1	1365496	1365972	-	477	protein_coding	DUF805 domain-containing protein && PF05656:Protein of unknown function (DUF805)	-
HWN72_06525	659	1197	HWN72_06525	NC_999999999.1	1366004	1367302	-	1299	protein_coding	ammonium transporter && PF00909:Ammonium Transporter Family	Ammonium_transp
HWN72_06530	285	369	HWN72_06530	NC_999999999.1	1367445	1368443	-	999	protein_coding	D-glycerate dehydrogenase && PF02826:D-isomer specific 2-hydroxyacid dehydrogenase, NAD binding domain|PF00389:D-isomer specific 2-hydroxyacid dehydrogenase, catalytic domain	2-Hacid_dh_C
HWN72_06535	334	436	HWN72_06535	NC_999999999.1	1368527	1369003	+	477	protein_coding	hypothetical protein && PF06347:Bacterial SH3 domain	-
HWN72_06540	564	584	HWN72_06540	NC_999999999.1	1369014	1371809	-	2796	protein_coding	EAL domain-containing protein && PF13426:PAS domain|PF12860:PAS fold|PF00563:EAL domain|PF00990:Diguanylate cyclase, GGDEF domain|PF03707:Bacterial signalling protein N terminal repeat	EAL
HWN72_06545	10441	11937	HWN72_06545	NC_999999999.1	1372087	1373280	-	1194	protein_coding	acetyl-CoA C-acyltransferase && PF00108:Thiolase, N-terminal domain|PF02803:Thiolase, C-terminal domain	Thiolase_N
HWN72_06550	2279	2598	HWN72_06550	NC_999999999.1	1373712	1374086	+	375	protein_coding	NADH-quinone oxidoreductase subunit A && PF00507:NADH-ubiquinone/plastoquinone oxidoreductase, chain 3	-
HWN72_06555	2553	1769	HWN72_06555	NC_999999999.1	1374083	1374652	+	570	protein_coding	NADH-quinone oxidoreductase subunit B && PF01058:NADH ubiquinone oxidoreductase, 20 Kd subunit	-
HWN72_06560	5021	6180	HWN72_06560	NC_999999999.1	1374659	1375468	+	810	protein_coding	NADH-quinone oxidoreductase subunit C && PF00329:Respiratory-chain NADH dehydrogenase, 30 Kd subunit	-
HWN72_06565	6974	7866	HWN72_06565	NC_999999999.1	1375471	1376676	+	1206	protein_coding	NADH-quinone oxidoreductase subunit D && PF00346:Respiratory-chain NADH dehydrogenase, 49 Kd subunit	-
HWN72_06570	671	1171	HWN72_06570	NC_999999999.1	1376673	1377023	+	351	protein_coding	nuclear transport factor 2 family protein && PF12680:SnoaL-like domain	-
HWN72_06575	238	369	HWN72_06575	NC_999999999.1	1377046	1377249	+	204	protein_coding	hypothetical protein && -	-
HWN72_06580	2890	3065	HWN72_06580	NC_999999999.1	1377242	1377910	+	669	protein_coding	NAD(P)H-dependent oxidoreductase subunit E && PF01257:Thioredoxin-like [2Fe-2S] ferredoxin	-
HWN72_06585	5653	7590	nuoF	NC_999999999.1	1377910	1379220	+	1311	protein_coding	NADH-quinone oxidoreductase subunit NuoF && PF01512:Respiratory-chain NADH dehydrogenase 51 Kd subunit|PF10531:SLBB domain|PF10589:NADH-ubiquinone oxidoreductase-F iron-sulfur binding region	-
HWN72_06590	9475	13316	HWN72_06590	NC_999999999.1	1379220	1381238	+	2019	protein_coding	NADH-quinone oxidoreductase subunit G && PF10588:NADH-ubiquinone oxidoreductase-G iron-sulfur binding region|PF13510:2Fe-2S iron-sulfur cluster binding domain|PF00384:Molybdopterin oxidoreductase|PF09326:NADH-ubiquinone oxidoreductase subunit G, C-terminal	-
HWN72_06595	3212	4323	nuoH	NC_999999999.1	1381235	1382281	+	1047	protein_coding	NADH-quinone oxidoreductase subunit NuoH && PF00146:NADH dehydrogenase	-
HWN72_06600	1533	1925	nuoI	NC_999999999.1	1382278	1382763	+	486	protein_coding	NADH-quinone oxidoreductase subunit NuoI && PF12838:4Fe-4S dicluster domain	-
HWN72_06605	1433	2148	HWN72_06605	NC_999999999.1	1382792	1383409	+	618	protein_coding	NADH-quinone oxidoreductase subunit J && PF00499:NADH-ubiquinone/plastoquinone oxidoreductase chain 6	-
HWN72_06610	241	393	nuoK	NC_999999999.1	1383406	1383711	+	306	protein_coding	NADH-quinone oxidoreductase subunit NuoK && PF00420:NADH-ubiquinone/plastoquinone oxidoreductase chain 4L	-
HWN72_06615	9027	12671	nuoL	NC_999999999.1	1383716	1385827	+	2112	protein_coding	NADH-quinone oxidoreductase subunit L && PF00361:Proton-conducting membrane transporter|PF00662:NADH-Ubiquinone oxidoreductase (complex I), chain 5 N-terminus|PF06455:NADH dehydrogenase subunit 5 C-terminus	-
HWN72_06620	5545	7602	HWN72_06620	NC_999999999.1	1385832	1387364	+	1533	protein_coding	NADH-quinone oxidoreductase subunit M && PF00361:Proton-conducting membrane transporter	-
HWN72_06625	5236	8084	nuoN	NC_999999999.1	1387364	1388827	+	1464	protein_coding	NADH-quinone oxidoreductase subunit NuoN && PF00361:Proton-conducting membrane transporter	-
HWN72_06630	474	920	HWN72_06630	NC_999999999.1	1388824	1389522	+	699	protein_coding	biotin--[acetyl-CoA-carboxylase] ligase && PF03099:Biotin/lipoate A/B protein ligase family|PF02237:Biotin protein ligase C terminal domain	BPL_LipA_LipB
HWN72_06635	1321	881	HWN72_06635	NC_999999999.1	1389537	1390316	+	780	protein_coding	type III pantothenate kinase && PF03309:Type III pantothenate kinase	-
HWN72_06640	2371	3322	HWN72_06640	NC_999999999.1	1390313	1391938	+	1626	protein_coding	ribonuclease J && PF07521:RNA-metabolising metallo-beta-lactamase|PF00753:Metallo-beta-lactamase superfamily	Lactamase_B
HWN72_06645	91	92	HWN72_06645	NC_999999999.1	1391949	1392239	+	291	protein_coding	DUF1467 family protein && -	-
HWN72_06650	365	526	HWN72_06650	NC_999999999.1	1392278	1393234	+	957	protein_coding	rhodanese-related sulfurtransferase && PF00581:Rhodanese-like domain	Rhodanese
HWN72_06655	3534	4312	HWN72_06655	NC_999999999.1	1393378	1396020	-	2643	protein_coding	ATPase && -	-
HWN72_06660	573	753	HWN72_06660	NC_999999999.1	1396090	1396392	+	303	protein_coding	Hpt domain-containing protein && -	-
HWN72_06665	1552	2379	HWN72_06665	NC_999999999.1	1396526	1397707	+	1182	protein_coding	hypothetical protein && -	-
HWN72_06670	810	986	HWN72_06670	NC_999999999.1	1397743	1398678	+	936	protein_coding	hypothetical protein && -	-
HWN72_06675	889	1165	HWN72_06675	NC_999999999.1	1398675	1400048	+	1374	protein_coding	HAMP domain-containing histidine kinase && PF02518:Histidine kinase-, DNA gyrase B-, and HSP90-like ATPase	HATPase_c
HWN72_06680	571	605	HWN72_06680	NC_999999999.1	1400055	1400252	-	198	protein_coding	hypothetical protein && -	-
HWN72_06685	18303	21037	HWN72_06685	NC_999999999.1	1400414	1401697	-	1284	protein_coding	citrate synthase && PF00285:Citrate synthase	Citrate_synt
HWN72_06690	4842	5373	HWN72_06690	NC_999999999.1	1401709	1403160	-	1452	protein_coding	glutamate--tRNA ligase && PF00749:tRNA synthetases class I (E and Q), catalytic domain	-
HWN72_06695	525	734	HWN72_06695	NC_999999999.1	1403392	1405440	+	2049	protein_coding	ComEC/Rec2 family competence protein && PF03772:Competence protein|PF13567:Domain of unknown function (DUF4131)	-
HWN72_06700	3196	4096	lexA	NC_999999999.1	1405489	1406181	-	693	protein_coding	transcriptional repressor LexA && PF01726:LexA DNA binding domain|PF00717:Peptidase S24-like	LexA_DNA_bind
HWN72_06705	289	255	HWN72_06705	NC_999999999.1	1406282	1407502	-	1221	protein_coding	molybdopterin molybdotransferase MoeA && PF00994:Probable molybdopterin binding domain|PF03454:MoeA C-terminal region (domain IV)|PF03453:MoeA N-terminal region (domain I and II)	-
HWN72_06710	223	227	moaC	NC_999999999.1	1407499	1407984	-	486	protein_coding	cyclic pyranopterin monophosphate synthase MoaC && PF01967:MoaC family	-
HWN72_06715	895	941	trpC	NC_999999999.1	1408001	1408792	-	792	protein_coding	indole-3-glycerol phosphate synthase TrpC && PF00218:Indole-3-glycerol phosphate synthase	-
HWN72_06720	1016	1180	trpD	NC_999999999.1	1408803	1409795	-	993	protein_coding	anthranilate phosphoribosyltransferase && PF00591:Glycosyl transferase family, a/b domain|PF02885:Glycosyl transferase family, helical bundle domain	Glycos_trans_3N
HWN72_06725	748	770	HWN72_06725	NC_999999999.1	1409792	1410388	-	597	protein_coding	aminodeoxychorismate/anthranilate synthase component II && PF00117:Glutamine amidotransferase class-I	GATase
HWN72_06730	70	86	HWN72_06730	NC_999999999.1	1410385	1411167	-	783	protein_coding	phosphodiester glycosidase family protein && PF09992:Predicted periplasmic protein (DUF2233)	-
HWN72_06735	104	86	HWN72_06735	NC_999999999.1	1411172	1411696	-	525	protein_coding	YcxB family protein && -	-
HWN72_06740	1433	1925	HWN72_06740	NC_999999999.1	1411693	1413204	-	1512	protein_coding	chorismate-binding protein && PF04715:Anthranilate synthase component I, N terminal region|PF00425:chorismate binding enzyme	-
HWN72_06745	5303	6763	HWN72_06745	NC_999999999.1	1413227	1415176	-	1950	protein_coding	SurA N-terminal domain-containing protein && PF13624:SurA N-terminal domain|PF13145:PPIC-type PPIASE domain	-
HWN72_06750	1700	1909	HWN72_06750	NC_999999999.1	1415505	1416260	+	756	protein_coding	triose-phosphate isomerase && PF00121:Triosephosphate isomerase	-
HWN72_06755	1903	3570	secG	NC_999999999.1	1416389	1416796	+	408	protein_coding	preprotein translocase subunit SecG && PF03840:Preprotein translocase SecG subunit	-
HWN72_06760	8392	10281	HWN72_06760	NC_999999999.1	1416939	1418573	+	1635	protein_coding	CTP synthase && PF00117:Glutamine amidotransferase class-I|PF06418:CTP synthase N-terminus	CTP_synth_N
HWN72_06765	302	345	HWN72_06765	NC_999999999.1	1418702	1420096	+	1395	protein_coding	hypothetical protein && PF01663:Type I phosphodiesterase / nucleotide pyrophosphatase	-
HWN72_06770	354	516	add	NC_999999999.1	1420188	1421237	+	1050	protein_coding	adenosine deaminase && PF00962:Adenosine/AMP deaminase	-
HWN72_06775	1287	2019	HWN72_06775	NC_999999999.1	1421254	1422189	-	936	protein_coding	AEC family transporter && PF03547:Membrane transport protein	-
HWN72_06780	49577	52319	HWN72_06780	NC_999999999.1	1422382	1422849	-	468	protein_coding	Hsp20 family protein && PF00011:Hsp20/alpha crystallin family	-
HWN72_06785	627	610	grxC	NC_999999999.1	1423015	1423278	+	264	protein_coding	glutaredoxin 3 && -	-
HWN72_06790	827	1623	HWN72_06790	NC_999999999.1	1423283	1424110	+	828	protein_coding	carbon-nitrogen hydrolase family protein && PF00795:Carbon-nitrogen hydrolase	CN_hydrolase
HWN72_06795	1032	878	HWN72_06795	NC_999999999.1	1424119	1424616	+	498	protein_coding	DUF1178 family protein && PF06676:Protein of unknown function (DUF1178)	-
HWN72_06800	67	31	HWN72_06800	NC_999999999.1	1424656	1424732	+	77	protein_coding	tRNA-Arg && -	-
HWN72_06805	424	378	HWN72_06805	NC_999999999.1	1424916	1428281	-	3366	protein_coding	PD40 domain-containing protein && PF07676:WD40-like Beta Propeller Repeat|PF01979:Amidohydrolase family	Amidohydro_1
HWN72_06810	1495	1139	HWN72_06810	NC_999999999.1	1428301	1430532	-	2232	protein_coding	TonB-dependent siderophore receptor && PF07715:TonB-dependent Receptor Plug Domain	-
HWN72_06815	9204	10303	HWN72_06815	NC_999999999.1	1430984	1432042	-	1059	protein_coding	NAD(P)-dependent alcohol dehydrogenase && PF08240:Alcohol dehydrogenase GroES-like domain|PF00107:Zinc-binding dehydrogenase	ADH_zinc_N
HWN72_06820	940	1119	HWN72_06820	NC_999999999.1	1432392	1433792	+	1401	protein_coding	M20/M25/M40 family metallo-hydrolase && PF07687:Peptidase dimerisation domain|PF01546:Peptidase family M20/M25/M40	Peptidase_M20
HWN72_06825	308	345	HWN72_06825	NC_999999999.1	1433831	1435066	+	1236	protein_coding	amidohydrolase family protein && PF01979:Amidohydrolase family	Amidohydro_1
HWN72_06830	194	154	HWN72_06830	NC_999999999.1	1435137	1436060	+	924	protein_coding	calcium-binding protein && -	-
HWN72_06835	394	303	HWN72_06835	NC_999999999.1	1436064	1437689	-	1626	protein_coding	NAD(P)/FAD-dependent oxidoreductase && PF01593:Flavin containing amine oxidoreductase	Amino_oxidase
HWN72_06840	226	216	HWN72_06840	NC_999999999.1	1437686	1438855	-	1170	protein_coding	aromatic ring-hydroxylating dioxygenase subunit alpha && PF00848:Ring hydroxylating alpha subunit (catalytic domain)|PF00355:Rieske [2Fe-2S] domain	-
HWN72_06845	148	143	HWN72_06845	NC_999999999.1	1438892	1439485	+	594	protein_coding	TetR family transcriptional regulator C-terminal domain-containing protein && PF00440:Bacterial regulatory proteins, tetR family|PF13977:Bacterial transcriptional repressor	TetR_N
HWN72_06850	155	280	HWN72_06850	NC_999999999.1	1439482	1440807	-	1326	protein_coding	amino acid permease && PF13520:Amino acid permease	-
HWN72_06855	874	455	HWN72_06855	NC_999999999.1	1440812	1443109	-	2298	protein_coding	TonB-dependent receptor && PF07715:TonB-dependent Receptor Plug Domain|PF00593:TonB dependent receptor	TonB_dep_Rec
HWN72_06860	233	237	HWN72_06860	NC_999999999.1	1443322	1445100	-	1779	protein_coding	sulfotransferase && PF13414:TPR repeat|PF14559:Tetratricopeptide repeat|PF13469:Sulfotransferase family	-
HWN72_06865	8491	11740	HWN72_06865	NC_999999999.1	1445654	1447459	+	1806	protein_coding	DEAD/DEAH box helicase && PF03880:DbpA RNA binding domain|PF00270:DEAD/DEAH box helicase|PF00271:Helicase conserved C-terminal domain	DEAD
HWN72_06870	7953	8384	purL	NC_999999999.1	1447686	1449845	-	2160	protein_coding	phosphoribosylformylglycinamidine synthase subunit PurL && PF02769:AIR synthase related protein, C-terminal domain|PF00586:AIR synthase related protein, N-terminal domain	-
HWN72_06875	237	191	HWN72_06875	NC_999999999.1	1450029	1450274	+	246	protein_coding	exodeoxyribonuclease VII small subunit && -	-
HWN72_06880	727	838	HWN72_06880	NC_999999999.1	1450271	1451179	+	909	protein_coding	polyprenyl synthetase family protein && PF00348:Polyprenyl synthetase	-
HWN72_06885	500	467	coaD	NC_999999999.1	1451179	1451697	+	519	protein_coding	pantetheine-phosphate adenylyltransferase && PF01467:Cytidylyltransferase-like	CTP_transf_2
HWN72_06890	3247	2975	HWN72_06890	NC_999999999.1	1451810	1452511	+	702	protein_coding	peptidylprolyl isomerase && PF00160:Cyclophilin type peptidyl-prolyl cis-trans isomerase/CLD	Pro_isomerase
HWN72_06895	537	580	queA	NC_999999999.1	1452675	1453703	+	1029	protein_coding	tRNA preQ1(34) S-adenosylmethionine ribosyltransferase-isomerase QueA && PF02547:Queuosine biosynthesis protein	-
HWN72_06900	318	495	HWN72_06900	NC_999999999.1	1453837	1454478	+	642	protein_coding	thermonuclease family protein && PF05901:Excalibur calcium-binding domain|PF00565:Staphylococcal nuclease homologue	Excalibur
HWN72_06905	2548	3212	HWN72_06905	NC_999999999.1	1454557	1455519	+	963	protein_coding	ABC transporter ATP-binding protein && PF00005:ABC transporter	ABC_tran
HWN72_06910	1103	1452	HWN72_06910	NC_999999999.1	1455516	1456289	+	774	protein_coding	ABC transporter permease && PF01061:ABC-2 type transporter	ABC2_membrane
HWN72_06915	537	615	HWN72_06915	NC_999999999.1	1456347	1457342	+	996	protein_coding	DUF481 domain-containing protein && PF04338:Protein of unknown function, DUF481	-
HWN72_06920	932	1111	tgt	NC_999999999.1	1457466	1458596	+	1131	protein_coding	tRNA guanosine(34) transglycosylase Tgt && PF01702:Queuine tRNA-ribosyltransferase	TGT
HWN72_06925	179	268	HWN72_06925	NC_999999999.1	1458613	1459296	+	684	protein_coding	pentapeptide repeat-containing protein && PF13599:Pentapeptide repeats (9 copies)	-
HWN72_06930	387	298	HWN72_06930	NC_999999999.1	1459309	1459503	-	195	protein_coding	hypothetical protein && -	-
HWN72_06935	18854	11006	rpsD	NC_999999999.1	1459656	1460270	-	615	protein_coding	30S ribosomal protein S4 && PF01479:S4 domain|PF00163:Ribosomal protein S4/S9 N-terminal domain	S4
HWN72_06940	611	291	HWN72_06940	NC_999999999.1	1460482	1460739	-	258	protein_coding	hypothetical protein && -	-
HWN72_06945	458	637	HWN72_06945	NC_999999999.1	1460814	1461560	-	747	protein_coding	RNA methyltransferase && PF00588:SpoU rRNA Methylase family	SpoU_methylase
HWN72_06950	330	470	nrdR	NC_999999999.1	1461544	1462020	-	477	protein_coding	transcriptional repressor NrdR && PF03477:ATP cone domain	-
HWN72_06955	273	383	HWN72_06955	NC_999999999.1	1462035	1462262	-	228	protein_coding	hypothetical protein && -	-
HWN72_06960	5041	5416	HWN72_06960	NC_999999999.1	1462267	1463517	-	1251	protein_coding	serine hydroxymethyltransferase && PF00464:Serine hydroxymethyltransferase	SHMT
HWN72_06965	786	787	rpiB	NC_999999999.1	1463580	1464017	-	438	protein_coding	ribose 5-phosphate isomerase B && PF02502:Ribose/Galactose Isomerase	LacAB_rpiB
HWN72_06970	664	595	HWN72_06970	NC_999999999.1	1464265	1464516	+	252	protein_coding	hypothetical protein && -	-
HWN72_06975	253	366	HWN72_06975	NC_999999999.1	1464713	1465327	+	615	protein_coding	peptidase M17 && PF02789:Cytosol aminopeptidase family, N-terminal domain	-
HWN72_06980	8797	11509	rpoD	NC_999999999.1	1465366	1467396	-	2031	protein_coding	RNA polymerase sigma factor RpoD && PF04545:Sigma-70, region 4|PF03979:Sigma-70 factor, region 1.1|PF00140:Sigma-70 factor, region 1.2|PF04539:Sigma-70 region 3|PF04546:Sigma-70, non-essential region|PF04542:Sigma-70 region 2	Sigma70_r3
HWN72_06985	1427	1093	HWN72_06985	NC_999999999.1	1467468	1469354	-	1887	protein_coding	DNA primase && PF13662:Toprim domain|PF08275:DNA primase catalytic core, N-terminal domain	-
HWN72_06990	888	1001	HWN72_06990	NC_999999999.1	1469378	1469830	-	453	protein_coding	GatB/YqeY domain-containing protein && PF09424:Yqey-like protein	-
HWN72_06995	2946	3782	carA	NC_999999999.1	1470014	1471180	+	1167	protein_coding	glutamine-hydrolyzing carbamoyl-phosphate synthase small subunit && PF00117:Glutamine amidotransferase class-I|PF00988:Carbamoyl-phosphate synthase small chain, CPSase domain	CPSase_sm_chain
HWN72_07000	283	195	HWN72_07000	NC_999999999.1	1471339	1471713	+	375	protein_coding	hypothetical protein && -	-
HWN72_07005	151	88	HWN72_07005	NC_999999999.1	1471741	1472358	+	618	protein_coding	hypothetical protein && -	-
HWN72_07010	7409	9901	carB	NC_999999999.1	1472360	1475683	+	3324	protein_coding	carbamoyl-phosphate synthase large subunit && PF02786:Carbamoyl-phosphate synthase L chain, ATP binding domain|PF02787:Carbamoyl-phosphate synthetase large chain, oligomerisation domain|PF02142:MGS-like domain	CPSase_L_D2
HWN72_07015	6543	6917	greA	NC_999999999.1	1475798	1476274	+	477	protein_coding	transcription elongation factor GreA && PF03449:Transcription elongation factor, N-terminal|PF01272:Transcription elongation factor, GreA/GreB, C-term	-
HWN72_07020	425	283	HWN72_07020	NC_999999999.1	1476339	1476560	-	222	protein_coding	DUF4170 domain-containing protein && -	-
HWN72_07025	1616	1934	HWN72_07025	NC_999999999.1	1476698	1477249	-	552	protein_coding	hypothetical protein && -	-
HWN72_07030	288	271	HWN72_07030	NC_999999999.1	1477268	1477570	-	303	protein_coding	hypothetical protein && -	-
HWN72_07035	985	1515	HWN72_07035	NC_999999999.1	1477598	1477981	-	384	protein_coding	phage holin family protein && -	-
HWN72_07040	4917	7579	HWN72_07040	NC_999999999.1	1478017	1478496	-	480	protein_coding	hypothetical protein && -	-
HWN72_07045	5103	6454	eno	NC_999999999.1	1478673	1479959	+	1287	protein_coding	phosphopyruvate hydratase && PF00113:Enolase, C-terminal TIM barrel domain|PF03952:Enolase, N-terminal domain	-
HWN72_07050	39	48	HWN72_07050	NC_999999999.1	1480076	1480639	-	564	protein_coding	MarR family transcriptional regulator && -	-
HWN72_07055	79	80	HWN72_07055	NC_999999999.1	1480822	1481046	-	225	protein_coding	hypothetical protein && -	-
HWN72_07060	716	801	HWN72_07060	NC_999999999.1	1481330	1481752	-	423	protein_coding	6%2C7-dimethyl-8-ribityllumazine synthase && PF00885:6,7-dimethyl-8-ribityllumazine synthase	-
HWN72_07065	2356	2908	ribB	NC_999999999.1	1481754	1483067	-	1314	protein_coding	3%2C4-dihydroxy-2-butanone-4-phosphate synthase && PF00926:3,4-dihydroxy-2-butanone 4-phosphate synthase|PF00925:GTP cyclohydrolase II	DHBP_synthase
HWN72_07070	271	347	HWN72_07070	NC_999999999.1	1483125	1483928	-	804	protein_coding	crotonase/enoyl-CoA hydratase family protein && PF00378:Enoyl-CoA hydratase/isomerase	ECH
HWN72_07075	477	580	HWN72_07075	NC_999999999.1	1484027	1484857	-	831	protein_coding	coniferyl-alcohol dehydrogenase && PF00106:short chain dehydrogenase|PF13561:Enoyl-(Acyl carrier protein) reductase	adh_short
HWN72_07080	701	681	HWN72_07080	NC_999999999.1	1485045	1486118	-	1074	protein_coding	YihY/virulence factor BrkB family protein && PF03631:Virulence factor BrkB	Ribonuclease_BN
HWN72_07085	1698	1622	HWN72_07085	NC_999999999.1	1486322	1488547	+	2226	protein_coding	BamA/TamA family outer membrane protein && PF01103:Surface antigen	-
HWN72_07090	3026	3245	HWN72_07090	NC_999999999.1	1488547	1492812	+	4266	protein_coding	translocation/assembly module TamB domain-containing protein && PF04357:Family of unknown function (DUF490)	-
HWN72_07095	17	46	HWN72_07095	NC_999999999.1	1492812	1493003	+	192	protein_coding	hypothetical protein && -	-
HWN72_07100	109	144	HWN72_07100	NC_999999999.1	1493057	1493389	+	333	protein_coding	PilZ domain-containing protein && PF07238:PilZ domain	-
HWN72_07105	44	51	HWN72_07105	NC_999999999.1	1493396	1493590	-	195	protein_coding	hypothetical protein && -	-
HWN72_07110	365	342	HWN72_07110	NC_999999999.1	1493662	1493988	+	327	protein_coding	hypothetical protein && -	-
HWN72_07115	48	24	HWN72_07115	NC_999999999.1	1494081	1494156	-	76	protein_coding	tRNA-Lys && -	-
HWN72_07120	0	0	HWN72_07120	NC_999999999.1	1494183	1494258	-	76	protein_coding	tRNA-Lys && -	-
HWN72_07125	4	14	HWN72_07125	NC_999999999.1	1494284	1494359	-	76	protein_coding	tRNA-Lys && -	-
HWN72_07130	531	663	rodA	NC_999999999.1	1494462	1495574	-	1113	protein_coding	rod shape-determining protein RodA && PF01098:Cell cycle protein	-
HWN72_07135	1251	1367	mrdA	NC_999999999.1	1495571	1497673	-	2103	protein_coding	penicillin-binding protein 2 && PF00905:Penicillin binding protein transpeptidase domain|PF03717:Penicillin-binding Protein dimerisation domain	-
HWN72_07140	178	151	mreD	NC_999999999.1	1497684	1498166	-	483	protein_coding	rod shape-determining protein MreD && -	-
HWN72_07145	1161	1435	HWN72_07145	NC_999999999.1	1498235	1499119	-	885	protein_coding	rod shape-determining protein MreC && PF04085:rod shape-determining protein MreC	-
HWN72_07150	6904	6040	HWN72_07150	NC_999999999.1	1499223	1500269	-	1047	protein_coding	rod shape-determining protein && PF06723:MreB/Mbl protein	-
HWN72_07155	816	1083	mutL	NC_999999999.1	1500530	1502338	+	1809	protein_coding	DNA mismatch repair endonuclease MutL && PF02518:Histidine kinase-, DNA gyrase B-, and HSP90-like ATPase|PF01119:DNA mismatch repair protein, C-terminal domain|PF08676:MutL C terminal dimerisation domain	HATPase_c
HWN72_07160	361	459	HWN72_07160	NC_999999999.1	1502353	1502850	+	498	protein_coding	hypothetical protein && -	-
HWN72_07165	3915	6598	HWN72_07165	NC_999999999.1	1502854	1503615	-	762	protein_coding	glutaredoxin && PF00462:Glutaredoxin	-
HWN72_07170	233	362	HWN72_07170	NC_999999999.1	1503656	1504069	+	414	protein_coding	MerR family transcriptional regulator && PF13411:MerR HTH family regulatory protein	-
HWN72_07175	2929	3163	ychF	NC_999999999.1	1504271	1505371	-	1101	protein_coding	redox-regulated ATPase YchF && PF06071:Protein of unknown function (DUF933)|PF01926:50S ribosome-binding GTPase	-
HWN72_07180	324	586	HWN72_07180	NC_999999999.1	1505491	1507008	+	1518	protein_coding	tetratricopeptide repeat protein && PF14559:Tetratricopeptide repeat	-
HWN72_07185	683	651	HWN72_07185	NC_999999999.1	1507167	1507580	-	414	protein_coding	PEP-CTERM sorting domain-containing protein && PF07589:PEP-CTERM motif	-
HWN72_07190	1786	2619	HWN72_07190	NC_999999999.1	1507713	1508288	-	576	protein_coding	aminoacyl-tRNA hydrolase && PF01195:Peptidyl-tRNA hydrolase	-
HWN72_07195	13601	14962	HWN72_07195	NC_999999999.1	1508387	1508995	-	609	protein_coding	50S ribosomal protein L25/general stress protein Ctc && PF01386:Ribosomal L25p family|PF14693:Ribosomal protein TL5, C-terminal domain	-
HWN72_07200	321	679	HWN72_07200	NC_999999999.1	1509265	1510119	-	855	protein_coding	TraB/GumN family protein && PF01963:TraB family	-
HWN72_07205	551	483	HWN72_07205	NC_999999999.1	1510120	1511028	-	909	protein_coding	TraB/GumN family protein && PF01963:TraB family	-
HWN72_07210	1692	1301	HWN72_07210	NC_999999999.1	1511267	1512169	+	903	protein_coding	glycine--tRNA ligase subunit alpha && PF02091:Glycyl-tRNA synthetase alpha subunit	-
HWN72_07215	4244	3650	HWN72_07215	NC_999999999.1	1512290	1514530	+	2241	protein_coding	glycine--tRNA ligase subunit beta && PF05746:DALR anticodon binding domain|PF02092:Glycyl-tRNA synthetase beta subunit	-
HWN72_07220	12066	17437	HWN72_07220	NC_999999999.1	1514586	1517249	+	2664	protein_coding	pyruvate%2C phosphate dikinase && PF02896:PEP-utilising enzyme, TIM barrel domain|PF00391:PEP-utilising enzyme, mobile domain|PF01326:Pyruvate phosphate dikinase, PEP/pyruvate binding domain	-
HWN72_07225	435	568	HWN72_07225	NC_999999999.1	1517355	1518113	-	759	protein_coding	methyltransferase domain-containing protein && PF13489:Methyltransferase domain	-
HWN72_07230	83	91	HWN72_07230	NC_999999999.1	1518200	1518940	+	741	protein_coding	ComF family protein && PF00156:Phosphoribosyl transferase domain	Pribosyltran
HWN72_07235	365	407	hisI	NC_999999999.1	1519303	1519695	+	393	protein_coding	phosphoribosyl-AMP cyclohydrolase && PF01502:Phosphoribosyl-AMP cyclohydrolase	-
HWN72_07240	897	840	HWN72_07240	NC_999999999.1	1520347	1521057	-	711	protein_coding	dienelactone hydrolase family protein && PF01738:Dienelactone hydrolase family	-
HWN72_07245	2809	3334	cysK	NC_999999999.1	1521066	1521983	-	918	protein_coding	cysteine synthase A && PF00291:Pyridoxal-phosphate dependent enzyme	PALP
HWN72_07250	947	1099	HWN72_07250	NC_999999999.1	1521980	1523266	-	1287	protein_coding	MFS transporter && PF05977:Transmembrane secretion effector	-
HWN72_07255	3188	3487	HWN72_07255	NC_999999999.1	1523332	1525485	-	2154	protein_coding	TonB-dependent receptor && PF07715:TonB-dependent Receptor Plug Domain|PF00593:TonB dependent receptor	TonB_dep_Rec
HWN72_07260	1880	1361	HWN72_07260	NC_999999999.1	1525572	1525910	-	339	protein_coding	PilZ domain-containing protein && PF07238:PilZ domain	-
HWN72_07265	2471	3555	HWN72_07265	NC_999999999.1	1526017	1526769	-	753	protein_coding	tyrosine--tRNA ligase && PF00579:tRNA synthetases class I (W and Y)	-
HWN72_07270	138	161	HWN72_07270	NC_999999999.1	1526895	1527431	+	537	protein_coding	DOMON-like domain-containing protein && -	-
HWN72_07275	1162	1459	HWN72_07275	NC_999999999.1	1527428	1528627	+	1200	protein_coding	DUF1343 domain-containing protein && PF07075:Protein of unknown function (DUF1343)	-
HWN72_07280	574	463	HWN72_07280	NC_999999999.1	1528621	1528893	-	273	protein_coding	hypothetical protein && -	-
HWN72_07285	419	370	HWN72_07285	NC_999999999.1	1528940	1530121	-	1182	protein_coding	VWA domain-containing protein && PF05762:VWA domain containing CoxE-like protein	-
HWN72_07290	218	271	HWN72_07290	NC_999999999.1	1530112	1530990	-	879	protein_coding	DUF817 domain-containing protein && PF05675:Protein of unknown function (DUF817)	-
HWN72_07295	394	461	HWN72_07295	NC_999999999.1	1531007	1531441	-	435	protein_coding	GFA family protein && PF04828:Glutathione-dependent formaldehyde-activating enzyme	-
HWN72_07300	706	791	HWN72_07300	NC_999999999.1	1531443	1532288	-	846	protein_coding	MoxR family ATPase && PF00004:ATPase family associated with various cellular activities (AAA)	AAA
HWN72_07305	210	423	HWN72_07305	NC_999999999.1	1532415	1533614	+	1200	protein_coding	DUF2029 domain-containing protein && PF09594:Protein of unknown function (DUF2029)	-
HWN72_07310	258	409	HWN72_07310	NC_999999999.1	1533583	1534869	-	1287	protein_coding	serine hydrolase && PF13354:Beta-lactamase enzyme family	-
HWN72_07315	1862	1632	parE	NC_999999999.1	1534952	1536961	-	2010	protein_coding	DNA topoisomerase IV subunit B && PF00204:DNA gyrase B|PF02518:Histidine kinase-, DNA gyrase B-, and HSP90-like ATPase|PF01751:Toprim domain|PF00986:DNA gyrase B subunit, carboxyl terminus	DNA_gyraseB
HWN72_07320	2013	2226	HWN72_07320	NC_999999999.1	1537169	1538356	-	1188	protein_coding	penicillin-binding protein activator && PF13458:Periplasmic binding protein	-
HWN72_07325	149	201	rsmI	NC_999999999.1	1538398	1539225	+	828	protein_coding	16S rRNA (cytidine(1402)-2'-O)-methyltransferase && PF00590:Tetrapyrrole (Corrin/Porphyrin) Methylases	-
HWN72_07330	53	68	HWN72_07330	NC_999999999.1	1539222	1539584	+	363	protein_coding	YraN family protein && PF02021:Uncharacterised protein family UPF0102	-
HWN72_07335	1801	2416	gshB	NC_999999999.1	1539685	1540656	+	972	protein_coding	glutathione synthase && PF02955:Prokaryotic glutathione synthetase, ATP-grasp domain|PF02951:Prokaryotic glutathione synthetase, N-terminal domain	-
HWN72_07340	298	523	HWN72_07340	NC_999999999.1	1540807	1541409	+	603	protein_coding	DedA family protein && PF09335:SNARE associated Golgi protein	-
HWN72_07345	254	371	HWN72_07345	NC_999999999.1	1541410	1542309	-	900	protein_coding	tyrosine recombinase XerC && PF00589:Phage integrase family|PF02899:Phage integrase, N-terminal SAM-like domain	Phage_integrase
HWN72_07350	707	957	HWN72_07350	NC_999999999.1	1542309	1543460	-	1152	protein_coding	coproporphyrinogen III oxidase && PF04055:Radical SAM superfamily|PF06969:HemN C-terminal domain	Radical_SAM
HWN72_07355	243	298	HWN72_07355	NC_999999999.1	1543492	1545000	-	1509	protein_coding	sulfotransferase && PF13469:Sulfotransferase family	-
HWN72_07360	488	864	rdgB	NC_999999999.1	1544984	1545625	-	642	protein_coding	RdgB/HAM1 family non-canonical purine NTP pyrophosphatase && PF01725:Ham1 family	-
HWN72_07365	1892	2700	rph	NC_999999999.1	1545625	1546341	-	717	protein_coding	ribonuclease PH && PF01138:3' exoribonuclease family, domain 1	RNase_PH
HWN72_07370	734	931	hrcA	NC_999999999.1	1546431	1547474	+	1044	protein_coding	heat-inducible transcriptional repressor HrcA && PF01628:HrcA protein C terminal domain	HrcA
HWN72_07375	5084	4944	grpE	NC_999999999.1	1547492	1548058	+	567	protein_coding	nucleotide exchange factor GrpE && PF01025:GrpE	-
HWN72_07380	2212	1899	HWN72_07380	NC_999999999.1	1548198	1548458	+	261	protein_coding	hypothetical protein && -	-
HWN72_07385	498	766	HWN72_07385	NC_999999999.1	1548517	1548984	-	468	protein_coding	vgr related protein && -	-
HWN72_07390	866	1215	HWN72_07390	NC_999999999.1	1548999	1549565	-	567	protein_coding	copper chaperone PCu(A)C && PF04314:Protein of unknown function (DUF461)	-
HWN72_07395	73080	110382	dnaK	NC_999999999.1	1549760	1551664	+	1905	protein_coding	molecular chaperone DnaK && PF00012:Hsp70 protein	HSP70
HWN72_07400	5660	7950	dnaJ	NC_999999999.1	1551746	1552870	+	1125	protein_coding	molecular chaperone DnaJ && PF00226:DnaJ domain|PF01556:DnaJ C terminal domain|PF00684:DnaJ central domain	DnaJ_C
HWN72_07405	617	775	HWN72_07405	NC_999999999.1	1552963	1555287	-	2325	protein_coding	patatin-like protein && PF11856:Protein of unknown function (DUF3376)|PF01734:Patatin-like phospholipase	-
HWN72_07410	739	1005	radA	NC_999999999.1	1555358	1556725	+	1368	protein_coding	DNA repair protein RadA && PF13481:AAA domain	-
HWN72_07415	484	515	HWN72_07415	NC_999999999.1	1556738	1557265	+	528	protein_coding	CvpA family protein && PF02674:Colicin V production protein	-
HWN72_07420	63	115	HWN72_07420	NC_999999999.1	1557273	1557692	+	420	protein_coding	iron-sulfur cluster assembly scaffold protein && -	-
HWN72_07425	161	204	alr	NC_999999999.1	1557733	1558794	+	1062	protein_coding	alanine racemase && PF00842:Alanine racemase, C-terminal domain|PF01168:Alanine racemase, N-terminal domain	Ala_racemase_N
HWN72_07430	3241	2192	phaR	NC_999999999.1	1558901	1559461	+	561	protein_coding	polyhydroxyalkanoate synthesis repressor PhaR && PF05233:PHB accumulation regulatory domain|PF07879:PHB/PHA accumulation regulator DNA-binding domain	PHB_acc_N
HWN72_07435	435	1000	HWN72_07435	NC_999999999.1	1559483	1559920	+	438	protein_coding	NUDIX domain-containing protein && PF00293:NUDIX domain	NUDIX
HWN72_07440	3365	4466	HWN72_07440	NC_999999999.1	1560076	1561623	+	1548	protein_coding	proline--tRNA ligase && PF03129:Anticodon binding domain|PF00587:tRNA synthetase class II core domain (G, H, P, S and T)	tRNA-synt_2b
HWN72_07445	1996	2567	HWN72_07445	NC_999999999.1	1561658	1562242	+	585	protein_coding	DUF805 domain-containing protein && PF05656:Protein of unknown function (DUF805)	-
HWN72_07450	2866	3365	rnr	NC_999999999.1	1562493	1564718	+	2226	protein_coding	ribonuclease R && PF00773:RNB domain|PF00575:S1 RNA binding domain	RNB
HWN72_07455	710	467	HWN72_07455	NC_999999999.1	1564888	1565343	-	456	protein_coding	universal stress protein && PF00582:Universal stress protein family	Usp
HWN72_07460	7307	9541	HWN72_07460	NC_999999999.1	1565516	1566832	+	1317	protein_coding	pyruvate dehydrogenase complex dihydrolipoamide acetyltransferase && PF00198:2-oxoacid dehydrogenases acyltransferase (catalytic domain)|PF00364:Biotin-requiring enzyme|PF02817:e3 binding domain	Biotin_lipoyl
HWN72_07465	407	732	HWN72_07465	NC_999999999.1	1566834	1567223	+	390	protein_coding	acyl-CoA thioesterase && PF03061:Thioesterase superfamily	4HBT
HWN72_07470	431	444	HWN72_07470	NC_999999999.1	1567225	1567605	+	381	protein_coding	acyl-CoA thioesterase && PF03061:Thioesterase superfamily	4HBT
HWN72_07475	1653	1015	HWN72_07475	NC_999999999.1	1567608	1568077	+	470	protein_coding	FAD-dependent oxidoreductase && PF07992:Pyridine nucleotide-disulphide oxidoreductase	Pyr_redox_2
HWN72_07480	7235	10189	HWN72_07480	NC_999999999.1	1568078	1569023	+	946	protein_coding	FAD-dependent oxidoreductase && PF02852:Pyridine nucleotide-disulphide oxidoreductase, dimerisation domain|PF07992:Pyridine nucleotide-disulphide oxidoreductase	Pyr_redox_2
HWN72_07485	2509	4611	HWN72_07485	NC_999999999.1	1569084	1569401	-	318	protein_coding	PilZ domain-containing protein && PF07238:PilZ domain	-
HWN72_07490	17069	17588	HWN72_07490	NC_999999999.1	1569486	1569989	-	504	protein_coding	GNAT family N-acetyltransferase && PF00583:Acetyltransferase (GNAT) family	Acetyltransf_1
HWN72_07495	4683	5590	acs	NC_999999999.1	1570206	1572155	+	1950	protein_coding	acetate--CoA ligase && PF13193:AMP-binding enzyme C-terminal domain|PF00501:AMP-binding enzyme|PF16177:Acetyl-coenzyme A synthetase N-terminus	AMP-binding
HWN72_07500	171	148	HWN72_07500	NC_999999999.1	1572718	1573707	+	990	protein_coding	tyrosine-type recombinase/integrase && PF13356:Domain of unknown function (DUF4102)	-
HWN72_07505	3	1	HWN72_07505	NC_999999999.1	1573735	1573935	+	201	protein_coding	TonB-dependent receptor && -	-
HWN72_07510	53	75	HWN72_07510	NC_999999999.1	1573978	1574547	+	570	protein_coding	TonB-dependent receptor && PF00593:TonB dependent receptor	TonB_dep_Rec
HWN72_07515	628	952	HWN72_07515	NC_999999999.1	1575482	1577227	-	1746	protein_coding	chloride channel protein && PF00654:Voltage gated chloride channel|PF00571:CBS domain	Voltage_CLC
HWN72_07520	35	58	HWN72_07520	NC_999999999.1	1577319	1577726	+	408	protein_coding	MarR family transcriptional regulator && PF12802:MarR family	-
HWN72_07525	823	1297	HWN72_07525	NC_999999999.1	1577934	1578776	-	843	protein_coding	enoyl-CoA hydratase/isomerase family protein && PF00378:Enoyl-CoA hydratase/isomerase	ECH
HWN72_07530	1207	1314	HWN72_07530	NC_999999999.1	1578827	1579477	-	651	protein_coding	TetR/AcrR family transcriptional regulator && PF00440:Bacterial regulatory proteins, tetR family	TetR_N
HWN72_07535	779	842	HWN72_07535	NC_999999999.1	1579840	1580976	+	1137	protein_coding	LLM class flavin-dependent oxidoreductase && PF00296:Luciferase-like monooxygenase	-
HWN72_07540	226	218	HWN72_07540	NC_999999999.1	1581094	1581669	-	576	protein_coding	TetR/AcrR family transcriptional regulator && PF00440:Bacterial regulatory proteins, tetR family	TetR_N
HWN72_07545	149	180	HWN72_07545	NC_999999999.1	1581724	1582659	-	936	protein_coding	SMP-30/gluconolactonase/LRE family protein && PF08450:SMP-30/Gluconolaconase/LRE-like region	-
HWN72_07550	126	174	HWN72_07550	NC_999999999.1	1582715	1583827	-	1113	protein_coding	LLM class flavin-dependent oxidoreductase && PF00296:Luciferase-like monooxygenase	-
HWN72_07555	233	356	HWN72_07555	NC_999999999.1	1584093	1585796	+	1704	protein_coding	acyl--CoA ligase && PF00501:AMP-binding enzyme|PF13193:AMP-binding enzyme C-terminal domain	AMP-binding
HWN72_07560	210	332	ribB	NC_999999999.1	1585823	1586965	+	1143	protein_coding	3%2C4-dihydroxy-2-butanone-4-phosphate synthase && PF00925:GTP cyclohydrolase II|PF00926:3,4-dihydroxy-2-butanone 4-phosphate synthase	DHBP_synthase
HWN72_07565	26	46	HWN72_07565	NC_999999999.1	1587020	1587502	-	483	protein_coding	flavin reductase family protein && PF01613:Flavin reductase like domain	Flavin_Reduct
HWN72_07570	122	166	HWN72_07570	NC_999999999.1	1587499	1588743	-	1245	protein_coding	cytochrome P450 && PF00067:Cytochrome P450	p450
HWN72_07575	93	87	HWN72_07575	NC_999999999.1	1588753	1589835	-	1083	protein_coding	alcohol dehydrogenase catalytic domain-containing protein && PF00107:Zinc-binding dehydrogenase|PF08240:Alcohol dehydrogenase GroES-like domain	ADH_N
HWN72_07580	104	82	HWN72_07580	NC_999999999.1	1589899	1592253	-	2355	protein_coding	TonB-dependent receptor && PF07715:TonB-dependent Receptor Plug Domain	-
HWN72_07585	124	152	HWN72_07585	NC_999999999.1	1592535	1593281	+	747	protein_coding	glucose 1-dehydrogenase && PF00106:short chain dehydrogenase	adh_short
HWN72_07590	31	66	HWN72_07590	NC_999999999.1	1593315	1594085	+	771	protein_coding	enoyl-CoA hydratase/isomerase family protein && PF00378:Enoyl-CoA hydratase/isomerase	ECH
HWN72_07595	0	0	HWN72_07595	NC_999999999.1	1594673	1595404	-	732	protein_coding	SDR family oxidoreductase && PF00106:short chain dehydrogenase	adh_short
HWN72_07600	2	6	HWN72_07600	NC_999999999.1	1595595	1596491	+	897	protein_coding	AraC family transcriptional regulator && PF12833:Helix-turn-helix domain|PF06719:AraC-type transcriptional regulator N-terminus	AraC_N
HWN72_07605	1025	1144	HWN72_07605	NC_999999999.1	1597293	1599032	-	1740	protein_coding	flotillin family protein && PF15975:Flotillin|PF01145:SPFH domain / Band 7 family	-
HWN72_07610	212	227	HWN72_07610	NC_999999999.1	1599072	1599689	-	618	protein_coding	DUF1449 family protein && PF07290:Protein of unknown function (DUF1449)	-
HWN72_07615	131	176	HWN72_07615	NC_999999999.1	1600323	1600805	-	483	protein_coding	hypothetical protein && -	-
HWN72_07620	109	68	HWN72_07620	NC_999999999.1	1600932	1601168	+	237	protein_coding	hypothetical protein && -	-
HWN72_07625	187	180	HWN72_07625	NC_999999999.1	1601458	1602102	+	645	protein_coding	DUF1275 domain-containing protein && PF06912:Protein of unknown function (DUF1275)	-
HWN72_07630	62	64	HWN72_07630	NC_999999999.1	1602140	1602625	-	486	protein_coding	hypothetical protein && -	-
HWN72_07635	6	7	HWN72_07635	NC_999999999.1	1602674	1602949	+	276	protein_coding	hypothetical protein && -	-
HWN72_07640	285	315	HWN72_07640	NC_999999999.1	1603196	1603485	+	290	protein_coding	type II toxin-antitoxin system RelE/ParE family toxin && -	-
HWN72_07645	230	174	HWN72_07645	NC_999999999.1	1603475	1603783	+	309	protein_coding	HigA family addiction module antidote protein && PF01381:Helix-turn-helix	HTH_3
HWN72_07650	212	229	HWN72_07650	NC_999999999.1	1604292	1604492	+	201	protein_coding	hypothetical protein && -	-
HWN72_07655	3193	3028	HWN72_07655	NC_999999999.1	1604925	1605137	+	213	protein_coding	hypothetical protein && -	-
HWN72_07660	198	152	HWN72_07660	NC_999999999.1	1605350	1605532	-	183	protein_coding	helix-turn-helix domain-containing protein && -	-
HWN72_07665	34	3	HWN72_07665	NC_999999999.1	1605677	1605766	-	90	protein_coding	tRNA-Ser && -	-
HWN72_07670	1534	1546	HWN72_07670	NC_999999999.1	1605940	1606947	+	1008	protein_coding	lytic murein transglycosylase && PF13406:Transglycosylase SLT domain	-
HWN72_07675	1024	1021	HWN72_07675	NC_999999999.1	1606931	1607932	+	1002	protein_coding	SPOR domain-containing protein && PF05036:Sporulation related domain|PF03330:Rare lipoprotein A (RlpA)-like double-psi beta-barrel	-
HWN72_07680	1126	914	HWN72_07680	NC_999999999.1	1607992	1609149	+	1158	protein_coding	D-alanyl-D-alanine carboxypeptidase && PF07943:Penicillin-binding protein 5, C-terminal domain|PF00768:D-alanyl-D-alanine carboxypeptidase	-
HWN72_07685	240	478	tmk	NC_999999999.1	1609146	1609787	+	642	protein_coding	dTMP kinase && PF02223:Thymidylate kinase	-
HWN72_07690	234	220	HWN72_07690	NC_999999999.1	1609784	1610758	+	975	protein_coding	DNA polymerase III subunit delta' && PF13177:DNA polymerase III, delta subunit	-
HWN72_07695	3698	4505	HWN72_07695	NC_999999999.1	1610842	1612401	+	1560	protein_coding	methionine--tRNA ligase && PF09334:tRNA synthetases class I (M)	-
HWN72_07700	434	497	HWN72_07700	NC_999999999.1	1612401	1613180	+	780	protein_coding	TatD family hydrolase && PF01026:TatD related DNase	-
HWN72_07705	285	270	HWN72_07705	NC_999999999.1	1613177	1613959	+	783	protein_coding	MBL fold metallo-hydrolase && PF12706:Beta-lactamase superfamily domain	-
HWN72_07710	31	9	HWN72_07710	NC_999999999.1	1613956	1614138	+	183	protein_coding	hypothetical protein && -	-
HWN72_07715	483	471	mazG	NC_999999999.1	1614197	1614970	+	774	protein_coding	nucleoside triphosphate pyrophosphohydrolase && PF03819:MazG nucleotide pyrophosphohydrolase domain	-
HWN72_07720	1950	2395	hflX	NC_999999999.1	1615010	1616404	-	1395	protein_coding	GTPase HflX && PF16360:GTP-binding GTPase Middle Region|PF13167:GTP-binding GTPase N-terminal|PF01926:50S ribosome-binding GTPase	-
HWN72_07725	3194	3163	hfq	NC_999999999.1	1616421	1617017	-	597	protein_coding	RNA chaperone Hfq && -	-
HWN72_07730	1897	1958	HWN72_07730	NC_999999999.1	1617162	1618559	-	1398	protein_coding	sigma-54-dependent Fis family transcriptional regulator && PF02954:Bacterial regulatory protein, Fis family|PF00158:Sigma-54 interaction domain|PF00072:Response regulator receiver domain	Sigma54_activat
HWN72_07735	2328	2739	HWN72_07735	NC_999999999.1	1618590	1620785	-	2196	protein_coding	HAMP domain-containing histidine kinase && PF02518:Histidine kinase-, DNA gyrase B-, and HSP90-like ATPase|PF00512:His Kinase A (phospho-acceptor) domain|PF00672:HAMP domain	HATPase_c
HWN72_07740	813	752	HWN72_07740	NC_999999999.1	1620897	1622324	-	1428	protein_coding	sigma-54-dependent Fis family transcriptional regulator && PF02954:Bacterial regulatory protein, Fis family|PF00072:Response regulator receiver domain|PF00158:Sigma-54 interaction domain	Sigma54_activat
HWN72_07745	721	878	HWN72_07745	NC_999999999.1	1622321	1623439	-	1119	protein_coding	PAS domain-containing protein && PF00512:His Kinase A (phospho-acceptor) domain|PF02518:Histidine kinase-, DNA gyrase B-, and HSP90-like ATPase|PF13426:PAS domain	HATPase_c
HWN72_07750	3932	4195	dusB	NC_999999999.1	1623436	1624467	-	1032	protein_coding	tRNA dihydrouridine synthase DusB && PF01207:Dihydrouridine synthase (Dus)	Dus
HWN72_07755	742	739	HWN72_07755	NC_999999999.1	1624548	1625726	+	1179	protein_coding	bifunctional 2-C-methyl-D-erythritol 4-phosphate cytidylyltransferase/2-C-methyl-D-erythritol 2%2C4-cyclodiphosphate synthase && PF02542:YgbB family|PF01128:2-C-methyl-D-erythritol 4-phosphate cytidylyltransferase	-
HWN72_07760	823	1311	HWN72_07760	NC_999999999.1	1625754	1626299	+	546	protein_coding	hypothetical protein && -	-
HWN72_07765	513	943	HWN72_07765	NC_999999999.1	1626302	1626802	+	501	protein_coding	CinA family protein && PF02464:Competence-damaged protein	-
HWN72_07770	973	1193	HWN72_07770	NC_999999999.1	1626931	1627377	-	447	protein_coding	type II toxin-antitoxin system RatA family toxin && PF03364:Polyketide cyclase / dehydrase and lipid transport	-
HWN72_07775	4275	5692	lipA	NC_999999999.1	1627382	1628341	-	960	protein_coding	lipoyl synthase && PF04055:Radical SAM superfamily|PF16881:N-terminal domain of lipoyl synthase of Radical_SAM family	Radical_SAM
HWN72_07780	1557	2190	HWN72_07780	NC_999999999.1	1628438	1629103	+	666	protein_coding	carbonic anhydrase && PF00484:Carbonic anhydrase	-
HWN72_07785	22542	27181	HWN72_07785	NC_999999999.1	1629291	1630631	-	1341	protein_coding	hypothetical protein && -	-
HWN72_07790	6586	6992	gyrA	NC_999999999.1	1630934	1633669	+	2736	protein_coding	DNA gyrase subunit A && PF00521:DNA gyrase/topoisomerase IV, subunit A|PF03989:DNA gyrase C-terminal domain, beta-propeller	-
HWN72_07795	205	253	HWN72_07795	NC_999999999.1	1633666	1634007	+	342	protein_coding	DUF952 domain-containing protein && PF06108:Protein of unknown function (DUF952)	-
HWN72_07800	407	503	HWN72_07800	NC_999999999.1	1634820	1635470	-	651	protein_coding	hypothetical protein && -	-
HWN72_07805	1190	962	trmFO	NC_999999999.1	1635553	1636896	+	1344	protein_coding	methylenetetrahydrofolate--tRNA-(uracil(54)-C(5))-methyltransferase (FADH(2)-oxidizing) TrmFO && PF01134:Glucose inhibited division protein A	-
HWN72_07810	130	117	HWN72_07810	NC_999999999.1	1637046	1637498	-	453	protein_coding	hypothetical protein && -	-
HWN72_07815	536	766	HWN72_07815	NC_999999999.1	1637567	1638256	-	690	protein_coding	hypothetical protein && -	-
HWN72_07820	8460	12515	HWN72_07820	NC_999999999.1	1638367	1639743	-	1377	protein_coding	pyruvate dehydrogenase complex E1 component subunit beta && PF00364:Biotin-requiring enzyme|PF02780:Transketolase, C-terminal domain|PF02779:Transketolase, pyrimidine binding domain	Biotin_lipoyl
HWN72_07825	7060	8288	pdhA	NC_999999999.1	1639745	1640812	-	1068	protein_coding	pyruvate dehydrogenase (acetyl-transferring) E1 component subunit alpha && PF00676:Dehydrogenase E1 component	-
HWN72_07830	1132	1083	HWN72_07830	NC_999999999.1	1640987	1641298	-	312	protein_coding	septum formation initiator family protein && PF04977:Septum formation initiator	-
HWN72_07835	1683	2260	HWN72_07835	NC_999999999.1	1641692	1643575	+	1884	protein_coding	ABC-F family ATP-binding cassette domain-containing protein && PF12848:ABC transporter|PF00005:ABC transporter	ABC_tran
HWN72_07840	155	132	HWN72_07840	NC_999999999.1	1643572	1644033	+	462	protein_coding	GreA/GreB family elongation factor && PF01272:Transcription elongation factor, GreA/GreB, C-term	-
HWN72_07845	1134	1776	serB	NC_999999999.1	1644127	1645020	-	894	protein_coding	phosphoserine phosphatase SerB && PF12710:haloacid dehalogenase-like hydrolase	-
HWN72_07850	247	226	miaA	NC_999999999.1	1645013	1645993	+	981	protein_coding	tRNA (adenosine(37)-N6)-dimethylallyltransferase MiaA && PF01715:IPP transferase	IPPT
HWN72_07855	8425	8446	ilvB	NC_999999999.1	1646165	1647907	+	1743	protein_coding	biosynthetic-type acetolactate synthase large subunit && PF02775:Thiamine pyrophosphate enzyme, C-terminal TPP binding domain|PF02776:Thiamine pyrophosphate enzyme, N-terminal TPP binding domain|PF00205:Thiamine pyrophosphate enzyme, central domain	TPP_enzyme_N
HWN72_07860	1661	2201	ilvN	NC_999999999.1	1647922	1648440	+	519	protein_coding	acetolactate synthase small subunit && PF10369:Small subunit of acetolactate synthase|PF13710:ACT domain	-
HWN72_07865	12077	12889	ilvC	NC_999999999.1	1648522	1649541	+	1020	protein_coding	ketol-acid reductoisomerase && PF07991:Acetohydroxy acid isomeroreductase, NADPH-binding domain|PF01450:Acetohydroxy acid isomeroreductase, catalytic domain	-
HWN72_07870	200	317	HWN72_07870	NC_999999999.1	1649605	1649883	-	279	protein_coding	HNH endonuclease && -	-
HWN72_07875	3305	3389	HWN72_07875	NC_999999999.1	1649997	1651505	+	1509	protein_coding	CpaF family protein && PF00437:Type II/IV secretion system protein	-
HWN72_07880	54	68	HWN72_07880	NC_999999999.1	1651570	1652010	-	441	protein_coding	hypothetical protein && -	-
HWN72_07885	200	331	HWN72_07885	NC_999999999.1	1652207	1652815	-	609	protein_coding	polyisoprenoid-binding protein && PF04264:YceI-like domain	-
HWN72_07890	60	45	HWN72_07890	NC_999999999.1	1652943	1653149	-	207	protein_coding	hypothetical protein && -	-
HWN72_07895	200	200	HWN72_07895	NC_999999999.1	1653233	1654144	+	912	protein_coding	DMT family transporter && PF00892:EamA-like transporter family	DUF6
HWN72_07900	732	415	HWN72_07900	NC_999999999.1	1654215	1654346	+	132	protein_coding	entericidin A/B family lipoprotein && -	-
HWN72_07905	541	336	HWN72_07905	NC_999999999.1	1654467	1654598	+	132	protein_coding	entericidin A/B family lipoprotein && -	-
HWN72_07910	682	859	HWN72_07910	NC_999999999.1	1654604	1655146	-	543	protein_coding	DUF1453 domain-containing protein && -	-
HWN72_07915	4680	7093	gcvPB	NC_999999999.1	1655152	1656750	-	1599	protein_coding	aminomethyl-transferring glycine dehydrogenase subunit GcvPB && PF00266:Aminotransferase class-V	Aminotran_5
HWN72_07920	3339	4956	gcvPA	NC_999999999.1	1656747	1658117	-	1371	protein_coding	aminomethyl-transferring glycine dehydrogenase subunit GcvPA && PF02347:Glycine cleavage system P-protein	-
HWN72_07925	2464	3343	gcvH	NC_999999999.1	1658276	1658647	-	372	protein_coding	glycine cleavage system protein GcvH && PF01597:Glycine cleavage H-protein	-
HWN72_07930	4742	6691	gcvT	NC_999999999.1	1658659	1659813	-	1155	protein_coding	glycine cleavage system aminomethyltransferase GcvT && PF08669:Glycine cleavage T-protein C-terminal barrel domain|PF01571:Aminomethyltransferase folate-binding domain	GCV_T
HWN72_07935	138	276	HWN72_07935	NC_999999999.1	1660177	1660860	-	684	protein_coding	nucleoside-diphosphate sugar epimerase && PF13460:NAD(P)H-binding	-
HWN72_07940	535	703	HWN72_07940	NC_999999999.1	1660933	1662093	-	1161	protein_coding	deoxyguanosinetriphosphate triphosphohydrolase && PF13286:Phosphohydrolase-associated domain|PF01966:HD domain	HD
HWN72_07945	111	123	HWN72_07945	NC_999999999.1	1662123	1662440	-	318	protein_coding	hypothetical protein && -	-
HWN72_07950	198	46	HWN72_07950	NC_999999999.1	1662814	1663239	+	426	protein_coding	hypothetical protein && -	-
HWN72_07955	1183	1266	HWN72_07955	NC_999999999.1	1663408	1664835	-	1428	protein_coding	NAD(P)(+) transhydrogenase (Re/Si-specific) subunit beta && PF02233:NAD(P) transhydrogenase beta subunit	-
HWN72_07960	136	154	HWN72_07960	NC_999999999.1	1664835	1665119	-	285	protein_coding	NAD(P) transhydrogenase subunit alpha && -	-
HWN72_07965	828	1037	HWN72_07965	NC_999999999.1	1665121	1666263	-	1143	protein_coding	NAD(P) transhydrogenase subunit alpha && PF01262:Alanine dehydrogenase/PNT, C-terminal domain|PF05222:Alanine dehydrogenase/PNT, N-terminal domain	-
HWN72_07970	97	27	HWN72_07970	NC_999999999.1	1666277	1666402	-	126	protein_coding	aa3-type cytochrome c oxidase subunit IV && -	-
HWN72_07975	1497	1476	HWN72_07975	NC_999999999.1	1666614	1668032	+	1419	protein_coding	sigma-54-dependent Fis family transcriptional regulator && PF00158:Sigma-54 interaction domain|PF02954:Bacterial regulatory protein, Fis family|PF00072:Response regulator receiver domain	Sigma54_activat
HWN72_07980	245	184	HWN72_07980	NC_999999999.1	1668068	1668538	+	471	protein_coding	nuclear transport factor 2 family protein && PF13577:SnoaL-like domain	-
HWN72_07985	190	149	HWN72_07985	NC_999999999.1	1668621	1668977	-	357	protein_coding	hypothetical protein && -	-
HWN72_07990	284	414	folP	NC_999999999.1	1669202	1670314	-	1113	protein_coding	dihydropteroate synthase && PF00809:Pterin binding enzyme	-
HWN72_07995	100	109	HWN72_07995	NC_999999999.1	1670355	1670507	-	153	protein_coding	hypothetical protein && -	-
HWN72_08000	1569	1918	HWN72_08000	NC_999999999.1	1670634	1671659	-	1026	protein_coding	site-specific DNA-methyltransferase && PF01555:DNA methylase	N6_N4_Mtase
HWN72_08005	185	141	HWN72_08005	NC_999999999.1	1672112	1672270	+	159	protein_coding	hypothetical protein && -	-
HWN72_08010	259	203	HWN72_08010	NC_999999999.1	1672267	1672899	-	633	protein_coding	ribonuclease HII && PF01351:Ribonuclease HII	-
HWN72_08015	393	368	HWN72_08015	NC_999999999.1	1672910	1674076	+	1167	protein_coding	PQQ-dependent sugar dehydrogenase && PF07995:Glucose / Sorbosone dehydrogenase	-
HWN72_08020	500	452	HWN72_08020	NC_999999999.1	1674129	1674659	+	531	protein_coding	N-acetyltransferase && PF13527:Acetyltransferase (GNAT) domain	-
HWN72_08025	357	345	HWN72_08025	NC_999999999.1	1674744	1675289	+	546	protein_coding	DUF1285 domain-containing protein && PF06938:Protein of unknown function (DUF1285)	-
HWN72_08030	127	116	HWN72_08030	NC_999999999.1	1675286	1675906	+	621	protein_coding	CoA pyrophosphatase && PF00293:NUDIX domain	NUDIX
HWN72_08035	432	494	HWN72_08035	NC_999999999.1	1675899	1677074	+	1176	protein_coding	CCA tRNA nucleotidyltransferase && PF12627:Probable RNA and SrmB- binding site of polymerase A|PF01743:Poly A polymerase head domain	-
HWN72_08040	100	109	HWN72_08040	NC_999999999.1	1677071	1677715	+	645	protein_coding	TIGR02281 family clan AA aspartic protease && PF13650:Aspartyl protease	-
HWN72_08045	1776	2491	HWN72_08045	NC_999999999.1	1677838	1678485	+	648	protein_coding	TIGR02281 family clan AA aspartic protease && PF13650:Aspartyl protease	-
HWN72_08050	2224	2182	parC	NC_999999999.1	1678594	1680888	-	2295	protein_coding	DNA topoisomerase IV subunit A && PF00521:DNA gyrase/topoisomerase IV, subunit A	-
HWN72_08055	305	318	HWN72_08055	NC_999999999.1	1680999	1681868	+	870	protein_coding	DUF4349 domain-containing protein && PF14257:Domain of unknown function (DUF4349)	-
HWN72_08060	442	552	HWN72_08060	NC_999999999.1	1681875	1682207	-	333	protein_coding	2Fe-2S iron-sulfur cluster binding domain-containing protein && PF00111:2Fe-2S iron-sulfur cluster binding domain	Fer2
HWN72_08065	328	434	HWN72_08065	NC_999999999.1	1682209	1683297	-	1089	protein_coding	cysteine desulfurase && PF00266:Aminotransferase class-V	Aminotran_5
HWN72_08070	220	316	HWN72_08070	NC_999999999.1	1683294	1684349	-	1056	protein_coding	aminotransferase class V-fold PLP-dependent enzyme && PF00266:Aminotransferase class-V	Aminotran_5
HWN72_08075	4811	3286	HWN72_08075	NC_999999999.1	1684485	1685141	+	657	protein_coding	alpha/beta hydrolase && PF12695:Alpha/beta hydrolase family	-
HWN72_08080	38	26	HWN72_08080	NC_999999999.1	1685181	1685393	-	213	protein_coding	hypothetical protein && -	-
HWN72_08085	912	1104	HWN72_08085	NC_999999999.1	1685606	1687441	+	1836	protein_coding	DUF885 domain-containing protein && PF05960:Bacterial protein of unknown function (DUF885)	-
HWN72_08090	3882	2155	HWN72_08090	NC_999999999.1	1687487	1687840	-	354	protein_coding	hypothetical protein && -	-
HWN72_08095	1896	2143	HWN72_08095	NC_999999999.1	1688209	1689243	+	1035	protein_coding	VacJ family lipoprotein && PF04333:MlaA lipoprotein	-
HWN72_08100	9202	12888	HWN72_08100	NC_999999999.1	1689338	1690942	-	1605	protein_coding	phosphoenolpyruvate carboxykinase && PF01293:Phosphoenolpyruvate carboxykinase	-
HWN72_08105	144	148	HWN72_08105	NC_999999999.1	1691229	1691960	+	732	protein_coding	response regulator transcription factor && PF00072:Response regulator receiver domain|PF00486:Transcriptional regulatory protein, C terminal	Response_reg
HWN72_08110	175	187	HWN72_08110	NC_999999999.1	1691953	1693524	+	1572	protein_coding	sensor N-terminal transmembrane domain-containing protein && PF13756:Stimulus-sensing domain|PF00512:His Kinase A (phospho-acceptor) domain|PF02518:Histidine kinase-, DNA gyrase B-, and HSP90-like ATPase|PF13755:Sensor N-terminal transmembrane domain|PF00672:HAMP domain	HATPase_c
HWN72_08115	22	37	HWN72_08115	NC_999999999.1	1693521	1693946	+	426	protein_coding	serine kinase && PF07475:HPr Serine kinase C-terminal domain	-
HWN72_08120	606	510	rapZ	NC_999999999.1	1694017	1694934	+	918	protein_coding	RNase adapter RapZ && PF03668:P-loop ATPase protein family	ATP_bind_2
HWN72_08125	1418	1905	HWN72_08125	NC_999999999.1	1694983	1695387	+	405	protein_coding	PTS sugar transporter subunit IIA && PF03610:PTS system fructose IIA component	EIIA-man
HWN72_08130	240	375	HWN72_08130	NC_999999999.1	1695384	1695662	+	279	protein_coding	HPr family phosphocarrier protein && -	-
HWN72_08135	453	544	HWN72_08135	NC_999999999.1	1695686	1696492	+	807	protein_coding	RNA methyltransferase && PF00588:SpoU rRNA Methylase family	SpoU_methylase
HWN72_08140	829	1037	HWN72_08140	NC_999999999.1	1696640	1696957	+	318	protein_coding	META domain-containing protein && PF03724:META domain	-
HWN72_08145	2693	3357	rmuC	NC_999999999.1	1697215	1698774	-	1560	protein_coding	DNA recombination protein RmuC && PF02646:RmuC family	-
HWN72_08150	9332	10616	HWN72_08150	NC_999999999.1	1698858	1699427	-	570	protein_coding	peptide deformylase && PF01327:Polypeptide deformylase	Pep_deformylase
HWN72_08155	278	429	recR	NC_999999999.1	1699490	1700086	-	597	protein_coding	recombination protein RecR && PF02132:RecR protein|PF13662:Toprim domain	-
HWN72_08160	404	416	HWN72_08160	NC_999999999.1	1700147	1701055	+	909	protein_coding	methionyl-tRNA formyltransferase && PF02911:Formyl transferase, C-terminal domain|PF00551:Formyl transferase	-
HWN72_08165	255	295	HWN72_08165	NC_999999999.1	1701058	1701582	-	525	protein_coding	hypothetical protein && -	-
HWN72_08170	364	217	truA	NC_999999999.1	1701679	1702425	+	747	protein_coding	tRNA pseudouridine(38-40) synthase TruA && PF01416:tRNA pseudouridine synthase	-
HWN72_08175	3470	2943	cobS	NC_999999999.1	1702479	1703468	-	990	protein_coding	cobaltochelatase subunit CobS && PF08406:CbbQ/NirQ/NorQ C-terminal|PF07728:AAA domain (dynein-related subfamily)|PF12556:Cobaltochelatase CobS subunit N terminal	AAA_5
HWN72_08180	600	1044	HWN72_08180	NC_999999999.1	1703532	1704248	-	717	protein_coding	helix-turn-helix transcriptional regulator && PF01638:HxlR-like helix-turn-helix	DUF24
HWN72_08185	802	960	HWN72_08185	NC_999999999.1	1704319	1704747	+	429	protein_coding	lactoylglutathione lyase && PF12681:Glyoxalase-like domain	-
HWN72_08190	410	582	HWN72_08190	NC_999999999.1	1704776	1705480	+	705	protein_coding	glutathione S-transferase family protein && PF13417:Glutathione S-transferase, N-terminal domain	-
HWN72_08195	250	423	HWN72_08195	NC_999999999.1	1705482	1705853	+	372	protein_coding	DUF1428 domain-containing protein && PF07237:Protein of unknown function (DUF1428)	-
HWN72_08200	462	595	HWN72_08200	NC_999999999.1	1705857	1706681	+	825	protein_coding	VOC family protein && PF12681:Glyoxalase-like domain	-
HWN72_08205	640	573	HWN72_08205	NC_999999999.1	1706753	1707379	+	627	protein_coding	glutathione S-transferase family protein && PF00043:Glutathione S-transferase, C-terminal domain|PF02798:Glutathione S-transferase, N-terminal domain	GST_N
HWN72_08210	270	329	HWN72_08210	NC_999999999.1	1707376	1707855	+	480	protein_coding	VOC family protein && PF06983:3-demethylubiquinone-9 3-methyltransferase	-
HWN72_08215	182	308	HWN72_08215	NC_999999999.1	1707852	1708505	+	654	protein_coding	glutathione S-transferase family protein && PF13417:Glutathione S-transferase, N-terminal domain	-
HWN72_08220	439	322	HWN72_08220	NC_999999999.1	1708517	1708966	+	450	protein_coding	SRPBCC domain-containing protein && PF08327:Activator of Hsp90 ATPase homolog 1-like protein	-
HWN72_08225	667	798	HWN72_08225	NC_999999999.1	1709044	1709676	-	633	protein_coding	J domain-containing protein && PF00226:DnaJ domain	DnaJ
HWN72_08230	671	187	HWN72_08230	NC_999999999.1	1709675	1709947	+	273	protein_coding	BolA family transcriptional regulator && -	-
HWN72_08235	822	899	HWN72_08235	NC_999999999.1	1710166	1710819	+	654	protein_coding	ATP phosphoribosyltransferase && PF01634:ATP phosphoribosyltransferase	-
HWN72_08240	1430	1813	hisD	NC_999999999.1	1710819	1712108	+	1290	protein_coding	histidinol dehydrogenase && PF00815:Histidinol dehydrogenase	-
HWN72_08245	825	343	nusB	NC_999999999.1	1712105	1712548	+	444	protein_coding	transcription antitermination factor NusB && PF01029:NusB family	-
HWN72_08250	350	547	thiL	NC_999999999.1	1712564	1713523	+	960	protein_coding	thiamine-phosphate kinase && PF02769:AIR synthase related protein, C-terminal domain|PF00586:AIR synthase related protein, N-terminal domain	-
HWN72_08255	2521	4084	HWN72_08255	NC_999999999.1	1713673	1715766	+	2094	protein_coding	sodium-translocating pyrophosphatase && PF03030:Inorganic H+ pyrophosphatase	-
HWN72_08260	292	353	HWN72_08260	NC_999999999.1	1715921	1717057	+	1137	protein_coding	GNAT family N-acetyltransferase && PF13480:Acetyltransferase (GNAT) domain	-
HWN72_08265	231	204	HWN72_08265	NC_999999999.1	1717054	1717914	+	861	protein_coding	transcriptional regulator && -	-
HWN72_08270	27	31	HWN72_08270	NC_999999999.1	1718011	1718232	+	222	protein_coding	DUF2061 domain-containing protein && -	-
HWN72_08275	149	139	HWN72_08275	NC_999999999.1	1718240	1718854	-	615	protein_coding	hypothetical protein && -	-
HWN72_08280	1298	1358	uvrC	NC_999999999.1	1718947	1720890	-	1944	protein_coding	excinuclease ABC subunit UvrC && PF08459:UvrC Helix-hairpin-helix N-terminal|PF01541:GIY-YIG catalytic domain|PF02151:UvrB/uvrC motif|PF14520:Helix-hairpin-helix domain	GIY-YIG
HWN72_08285	891	1435	HWN72_08285	NC_999999999.1	1721070	1721674	-	605	protein_coding	TonB-dependent receptor && -	-
HWN72_08290	1515	1425	infA	NC_999999999.1	1724503	1724754	+	252	protein_coding	translation initiation factor IF-1 && -	-
HWN72_08295	340	397	maf	NC_999999999.1	1724735	1725358	+	624	protein_coding	septum formation protein Maf && PF02545:Maf-like protein	Maf
HWN72_08300	177	181	HWN72_08300	NC_999999999.1	1725351	1726325	+	975	protein_coding	ribonuclease && -	-
HWN72_08305	63	50	yacG	NC_999999999.1	1726322	1726513	+	192	protein_coding	DNA gyrase inhibitor YacG && -	-
HWN72_08310	35	26	HWN72_08310	NC_999999999.1	1726614	1726689	+	76	protein_coding	tRNA-Phe && -	-
HWN72_08315	2063	1733	HWN72_08315	NC_999999999.1	1726938	1728116	+	1179	protein_coding	efflux RND transporter periplasmic adaptor subunit && PF16576:Barrel-sandwich domain of CusB or HlyD membrane-fusion|PF13533:Biotin-lipoyl like	-
HWN72_08320	3727	3861	HWN72_08320	NC_999999999.1	1728123	1731329	+	3207	protein_coding	multidrug efflux RND transporter permease subunit && PF00873:AcrB/AcrD/AcrF family	ACR_tran
HWN72_08325	1457	1261	HWN72_08325	NC_999999999.1	1731326	1732738	+	1413	protein_coding	efflux transporter outer membrane subunit && PF02321:Outer membrane efflux protein	OEP
HWN72_08330	332	320	HWN72_08330	NC_999999999.1	1732729	1733775	-	1047	protein_coding	dihydrodipicolinate reductase && PF01113:Dihydrodipicolinate reductase, N-terminus	DapB_N
HWN72_08335	344	352	HWN72_08335	NC_999999999.1	1733868	1736036	-	2169	protein_coding	TonB-dependent receptor && PF07715:TonB-dependent Receptor Plug Domain|PF00593:TonB dependent receptor	TonB_dep_Rec
HWN72_08340	279	372	HWN72_08340	NC_999999999.1	1736190	1737857	-	1668	protein_coding	MFS transporter && PF05977:Transmembrane secretion effector	-
HWN72_08345	815	1055	HWN72_08345	NC_999999999.1	1738097	1739350	+	1254	protein_coding	acetyl-CoA C-acetyltransferase && PF00108:Thiolase, N-terminal domain|PF02803:Thiolase, C-terminal domain	Thiolase_C
HWN72_08350	497	413	HWN72_08350	NC_999999999.1	1739374	1739862	+	489	protein_coding	MarR family transcriptional regulator && PF12802:MarR family	-
HWN72_08355	10200	5700	HWN72_08355	NC_999999999.1	1740068	1740397	-	330	protein_coding	hypothetical protein && -	-
HWN72_08360	476	438	HWN72_08360	NC_999999999.1	1740736	1741950	+	1215	protein_coding	CoA transferase && PF02515:CoA-transferase family III	CoA_transf_3
HWN72_08365	324	288	HWN72_08365	NC_999999999.1	1742090	1742380	+	291	protein_coding	hypothetical protein && -	-
HWN72_08370	614	707	HWN72_08370	NC_999999999.1	1742405	1743904	+	1500	protein_coding	acyl--CoA ligase && PF13193:AMP-binding enzyme C-terminal domain|PF00501:AMP-binding enzyme	AMP-binding
HWN72_08375	129	193	HWN72_08375	NC_999999999.1	1743966	1745093	+	1128	protein_coding	CoA transferase && PF02515:CoA-transferase family III	CoA_transf_3
HWN72_08380	116	141	HWN72_08380	NC_999999999.1	1745087	1746514	+	1428	protein_coding	amidohydrolase family protein && PF07969:Amidohydrolase family	-
HWN72_08385	213	341	HWN72_08385	NC_999999999.1	1746449	1747405	-	957	protein_coding	enoyl-CoA hydratase/isomerase family protein && PF00378:Enoyl-CoA hydratase/isomerase	ECH
HWN72_08390	21362	31754	HWN72_08390	NC_999999999.1	1747729	1748541	+	813	protein_coding	helix-turn-helix domain-containing protein && PF09339:IclR helix-turn-helix domain	-
HWN72_08395	977	1287	HWN72_08395	NC_999999999.1	1748721	1750061	-	1341	protein_coding	amidohydrolase && PF04909:Amidohydrolase	Amidohydro_2
HWN72_08400	381	523	HWN72_08400	NC_999999999.1	1750391	1752577	+	2187	protein_coding	acyl-CoA dehydrogenase && PF02771:Acyl-CoA dehydrogenase, N-terminal domain|PF00441:Acyl-CoA dehydrogenase, C-terminal domain|PF02770:Acyl-CoA dehydrogenase, middle domain	-
HWN72_08405	135	152	HWN72_08405	NC_999999999.1	1752588	1753409	+	822	protein_coding	enoyl-CoA hydratase/isomerase family protein && PF00378:Enoyl-CoA hydratase/isomerase	ECH
HWN72_08410	147	271	HWN72_08410	NC_999999999.1	1753441	1754160	-	720	protein_coding	TetR/AcrR family transcriptional regulator && -	-
HWN72_08415	1285	1435	HWN72_08415	NC_999999999.1	1754167	1755648	-	1482	protein_coding	aldehyde dehydrogenase family protein && PF00171:Aldehyde dehydrogenase family	Aldedh
HWN72_08420	186	253	HWN72_08420	NC_999999999.1	1755681	1756418	-	738	protein_coding	SDR family oxidoreductase && PF00106:short chain dehydrogenase	adh_short
HWN72_08425	31	25	HWN72_08425	NC_999999999.1	1756531	1756950	-	420	protein_coding	nuclear transport factor 2 family protein && PF13577:SnoaL-like domain	-
HWN72_08430	414	523	HWN72_08430	NC_999999999.1	1756954	1758657	-	1704	protein_coding	acyl--CoA ligase && PF13193:AMP-binding enzyme C-terminal domain|PF00501:AMP-binding enzyme	AMP-binding
HWN72_08435	594	694	HWN72_08435	NC_999999999.1	1758682	1759665	-	984	protein_coding	oxidoreductase && PF00107:Zinc-binding dehydrogenase	ADH_zinc_N
HWN72_08440	350	442	HWN72_08440	NC_999999999.1	1759921	1760583	-	663	protein_coding	TetR/AcrR family transcriptional regulator && PF00440:Bacterial regulatory proteins, tetR family	TetR_N
HWN72_08445	575	876	HWN72_08445	NC_999999999.1	1760889	1761626	-	738	protein_coding	3'(2')%2C5'-bisphosphate nucleotidase CysQ && PF00459:Inositol monophosphatase family	-
HWN72_08450	1914	2648	cysN	NC_999999999.1	1761626	1763548	-	1923	protein_coding	sulfate adenylyltransferase subunit CysN && PF00009:Elongation factor Tu GTP binding domain|PF01583:Adenylylsulphate kinase	GTP_EFTU
HWN72_08455	1610	2312	cysD	NC_999999999.1	1763548	1764450	-	903	protein_coding	sulfate adenylyltransferase subunit CysD && PF01507:Phosphoadenosine phosphosulfate reductase family	-
HWN72_08460	718	813	HWN72_08460	NC_999999999.1	1764556	1765644	+	1089	protein_coding	helix-turn-helix transcriptional regulator && PF00196:Bacterial regulatory proteins, luxR family	GerE
HWN72_08465	44	114	HWN72_08465	NC_999999999.1	1765779	1766696	-	918	protein_coding	acyl-CoA dehydrogenase && PF00441:Acyl-CoA dehydrogenase, C-terminal domain	-
HWN72_08470	121	195	HWN72_08470	NC_999999999.1	1766696	1767841	-	1146	protein_coding	acyl-CoA dehydrogenase family protein && PF00441:Acyl-CoA dehydrogenase, C-terminal domain|PF02770:Acyl-CoA dehydrogenase, middle domain|PF02771:Acyl-CoA dehydrogenase, N-terminal domain	-
HWN72_08475	184	204	HWN72_08475	NC_999999999.1	1768005	1768319	+	315	protein_coding	Rieske 2Fe-2S domain-containing protein && PF00355:Rieske [2Fe-2S] domain	-
HWN72_08480	165	150	HWN72_08480	NC_999999999.1	1768390	1769571	+	1182	protein_coding	acyl-CoA dehydrogenase family protein && PF02770:Acyl-CoA dehydrogenase, middle domain|PF00441:Acyl-CoA dehydrogenase, C-terminal domain|PF02771:Acyl-CoA dehydrogenase, N-terminal domain	-
HWN72_08485	82	125	HWN72_08485	NC_999999999.1	1769573	1770577	+	1005	protein_coding	acyl-CoA/acyl-ACP dehydrogenase && PF00441:Acyl-CoA dehydrogenase, C-terminal domain|PF02771:Acyl-CoA dehydrogenase, N-terminal domain	-
HWN72_08490	140	178	HWN72_08490	NC_999999999.1	1770756	1771691	+	936	protein_coding	cation diffusion facilitator family transporter && PF01545:Cation efflux family	-
HWN72_08495	538	774	HWN72_08495	NC_999999999.1	1771816	1772835	-	1020	protein_coding	alpha-ketoacid dehydrogenase subunit beta && PF02780:Transketolase, C-terminal domain|PF02779:Transketolase, pyrimidine binding domain	-
HWN72_08500	366	510	HWN72_08500	NC_999999999.1	1772832	1773830	-	999	protein_coding	thiamine pyrophosphate-dependent dehydrogenase E1 component subunit alpha && PF00676:Dehydrogenase E1 component	-
HWN72_08505	247	291	HWN72_08505	NC_999999999.1	1773935	1775626	-	1692	protein_coding	FAD-binding protein && PF00890:FAD binding domain	-
HWN72_08510	99	135	HWN72_08510	NC_999999999.1	1775818	1776627	+	810	protein_coding	enoyl-CoA hydratase/isomerase family protein && PF00378:Enoyl-CoA hydratase/isomerase	ECH
HWN72_08515	122	141	HWN72_08515	NC_999999999.1	1776634	1777623	-	990	protein_coding	hypothetical protein && -	-
HWN72_08520	64	60	HWN72_08520	NC_999999999.1	1777688	1778020	-	333	protein_coding	hypothetical protein && -	-
HWN72_08525	18	14	HWN72_08525	NC_999999999.1	1778141	1778557	-	417	protein_coding	hypothetical protein && -	-
HWN72_08530	27	64	HWN72_08530	NC_999999999.1	1778619	1779593	-	975	protein_coding	NADPH:quinone oxidoreductase family protein && PF00107:Zinc-binding dehydrogenase|PF08240:Alcohol dehydrogenase GroES-like domain	ADH_zinc_N
HWN72_08535	23	41	HWN72_08535	NC_999999999.1	1779596	1780351	-	756	protein_coding	SDR family oxidoreductase && PF00106:short chain dehydrogenase	adh_short
HWN72_08540	152	211	HWN72_08540	NC_999999999.1	1780353	1781657	-	1305	protein_coding	acyl-CoA dehydrogenase family protein && PF02770:Acyl-CoA dehydrogenase, middle domain|PF02771:Acyl-CoA dehydrogenase, N-terminal domain|PF00441:Acyl-CoA dehydrogenase, C-terminal domain	-
HWN72_08545	127	187	HWN72_08545	NC_999999999.1	1781694	1782761	-	1068	protein_coding	phosphotransferase family protein && PF01636:Phosphotransferase enzyme family	APH
HWN72_08550	73	48	HWN72_08550	NC_999999999.1	1782772	1783230	-	459	protein_coding	MarR family transcriptional regulator && PF12802:MarR family	-
HWN72_08555	748	1052	HWN72_08555	NC_999999999.1	1783262	1784335	-	1074	protein_coding	alpha/beta hydrolase && PF07859:alpha/beta hydrolase fold	Abhydrolase_3
HWN72_08560	3166	2917	HWN72_08560	NC_999999999.1	1784391	1786919	-	2529	protein_coding	transglycosylase domain-containing protein && PF00912:Transglycosylase|PF00905:Penicillin binding protein transpeptidase domain	-
HWN72_08565	210	272	HWN72_08565	NC_999999999.1	1787100	1787969	-	870	protein_coding	N-acetylmuramoyl-L-alanine amidase && PF01520:N-acetylmuramoyl-L-alanine amidase	-
HWN72_08570	14809	19296	HWN72_08570	NC_999999999.1	1788604	1791399	+	2796	protein_coding	ribonuclease E/G && PF10150:Ribonuclease E/G family|PF00575:S1 RNA binding domain	S1
HWN72_08575	2002	2670	HWN72_08575	NC_999999999.1	1791731	1793383	+	1653	protein_coding	FAD-binding protein && PF00890:FAD binding domain	-
HWN72_08580	5906	6300	HWN72_08580	NC_999999999.1	1793903	1794685	+	783	protein_coding	succinate dehydrogenase iron-sulfur subunit && PF13085:2Fe-2S iron-sulfur cluster binding domain|PF13534:4Fe-4S dicluster domain	-
HWN72_08585	508	570	HWN72_08585	NC_999999999.1	1794823	1795176	+	354	protein_coding	PaaI family thioesterase && PF03061:Thioesterase superfamily	4HBT
HWN72_08590	374	348	HWN72_08590	NC_999999999.1	1795173	1796288	+	1116	protein_coding	AFG1 family ATPase && PF03969:AFG1-like ATPase	AFG1_ATPase
HWN72_08595	4387	4353	HWN72_08595	NC_999999999.1	1796684	1798987	-	2304	protein_coding	EAL domain-containing protein && PF00563:EAL domain|PF05226:CHASE2 domain	EAL
HWN72_08600	728	609	HWN72_08600	NC_999999999.1	1799214	1801109	-	1896	protein_coding	amidotransferase 1%2C exosortase A system-associated && PF00733:Asparagine synthase|PF13537:Glutamine amidotransferase domain	-
HWN72_08605	454	500	xrtA	NC_999999999.1	1801121	1802686	-	1566	protein_coding	exosortase A && PF11984:Protein of unknown function (DUF3485)|PF09721:Transmembrane exosortase (Exosortase_EpsH)	-
HWN72_08610	243	180	HWN72_08610	NC_999999999.1	1802676	1803902	-	1227	protein_coding	TIGR03087 family PEP-CTERM/XrtA system glycosyltransferase && PF13692:Glycosyl transferases group 1	-
HWN72_08615	188	236	HWN72_08615	NC_999999999.1	1803902	1804978	-	1077	protein_coding	FemAB family PEP-CTERM system-associated protein && PF13480:Acetyltransferase (GNAT) domain	-
HWN72_08620	405	701	HWN72_08620	NC_999999999.1	1804975	1805847	-	873	protein_coding	DUF3473 domain-containing protein && PF11959:Domain of unknown function (DUF3473)|PF01522:Polysaccharide deacetylase	Polysacc_deac_1
HWN72_08625	1517	2031	HWN72_08625	NC_999999999.1	1805863	1807182	-	1320	protein_coding	AAA family ATPase && PF13401:AAA domain	-
HWN72_08630	1331	1497	HWN72_08630	NC_999999999.1	1807196	1808947	-	1752	protein_coding	preprotein translocase subunit YajC && -	-
HWN72_08635	700	900	HWN72_08635	NC_999999999.1	1808944	1809939	-	996	protein_coding	capsular biosynthesis protein && PF13614:AAA domain	-
HWN72_08640	1531	2233	HWN72_08640	NC_999999999.1	1809950	1811473	-	1524	protein_coding	chain-length determining protein && PF13807:G-rich domain on putative tyrosine kinase|PF02706:Chain length determinant protein	-
HWN72_08645	765	575	HWN72_08645	NC_999999999.1	1811475	1812119	-	645	protein_coding	polysaccharide biosynthesis/export family protein && PF02563:Polysaccharide biosynthesis/export protein	-
HWN72_08650	656	706	HWN72_08650	NC_999999999.1	1812296	1813522	-	1227	protein_coding	pyridoxal-dependent decarboxylase%2C exosortase A system-associated && PF00278:Pyridoxal-dependent decarboxylase, C-terminal sheet domain|PF02784:Pyridoxal-dependent decarboxylase, pyridoxal binding domain	-
HWN72_08655	89	30	HWN72_08655	NC_999999999.1	1813519	1813798	-	280	protein_coding	AMP-binding protein && -	-
HWN72_08660	642	923	HWN72_08660	NC_999999999.1	1813799	1815069	-	1271	protein_coding	AMP-binding protein && PF00501:AMP-binding enzyme	AMP-binding
HWN72_08665	272	345	HWN72_08665	NC_999999999.1	1815111	1816130	+	1020	protein_coding	GNAT family N-acetyltransferase && PF13480:Acetyltransferase (GNAT) domain	-
HWN72_08670	356	360	HWN72_08670	NC_999999999.1	1816167	1816427	+	261	protein_coding	acyl carrier protein && -	-
HWN72_08675	131	130	HWN72_08675	NC_999999999.1	1816427	1817104	+	678	protein_coding	hypothetical protein && -	-
HWN72_08680	205	282	HWN72_08680	NC_999999999.1	1817101	1817877	+	777	protein_coding	hydrolase 1%2C exosortase A system-associated && PF12697:Alpha/beta hydrolase family	-
HWN72_08685	714	799	HWN72_08685	NC_999999999.1	1817882	1818313	-	432	protein_coding	MerR family transcriptional regulator && PF13411:MerR HTH family regulatory protein	-
HWN72_08690	3016	3290	HWN72_08690	NC_999999999.1	1818342	1818638	-	297	protein_coding	integration host factor subunit alpha && -	-
HWN72_08695	3033	3611	HWN72_08695	NC_999999999.1	1818747	1819718	-	972	protein_coding	ketoacyl-ACP synthase III && PF08545:3-Oxoacyl-[acyl-carrier-protein (ACP)] synthase III|PF08541:3-Oxoacyl-[acyl-carrier-protein (ACP)] synthase III C terminal	-
HWN72_08700	6774	11083	plsX	NC_999999999.1	1819718	1820791	-	1074	protein_coding	phosphate acyltransferase PlsX && PF02504:Fatty acid synthesis protein	-
HWN72_08705	5032	2541	rpmF	NC_999999999.1	1820828	1821007	-	180	protein_coding	50S ribosomal protein L32 && -	-
HWN72_08710	325	359	HWN72_08710	NC_999999999.1	1821169	1821561	+	393	protein_coding	MAPEG family protein && PF01124:MAPEG family	-
HWN72_08715	1597	1894	HWN72_08715	NC_999999999.1	1821558	1822214	-	657	protein_coding	MBL fold metallo-hydrolase && PF00753:Metallo-beta-lactamase superfamily	Lactamase_B
HWN72_08720	44	91	HWN72_08720	NC_999999999.1	1822405	1823055	-	651	protein_coding	S24 family peptidase && PF00717:Peptidase S24-like	Peptidase_S24
HWN72_08725	2	6	HWN72_08725	NC_999999999.1	1823157	1823357	+	201	protein_coding	hypothetical protein && -	-
HWN72_08730	7	17	HWN72_08730	NC_999999999.1	1823347	1823715	+	369	protein_coding	hypothetical protein && -	-
HWN72_08735	3052	3516	HWN72_08735	NC_999999999.1	1823930	1825603	-	1674	protein_coding	acetolactate synthase large subunit && PF02776:Thiamine pyrophosphate enzyme, N-terminal TPP binding domain|PF02775:Thiamine pyrophosphate enzyme, C-terminal TPP binding domain|PF00205:Thiamine pyrophosphate enzyme, central domain	TPP_enzyme_N
HWN72_08740	701	910	HWN72_08740	NC_999999999.1	1825744	1826682	-	939	protein_coding	D-2-hydroxyacid dehydrogenase && PF02826:D-isomer specific 2-hydroxyacid dehydrogenase, NAD binding domain|PF00389:D-isomer specific 2-hydroxyacid dehydrogenase, catalytic domain	2-Hacid_dh_C
HWN72_08745	1262	1215	HWN72_08745	NC_999999999.1	1826788	1828251	-	1464	protein_coding	cysteine--tRNA ligase && PF01406:tRNA synthetases class I (C) catalytic domain	tRNA-synt_1e
HWN72_08750	1146	759	HWN72_08750	NC_999999999.1	1828338	1828925	-	588	protein_coding	hypothetical protein && -	-
HWN72_08755	985	1275	HWN72_08755	NC_999999999.1	1828938	1830134	-	1197	protein_coding	M48 family metalloprotease && PF01435:Peptidase family M48	Peptidase_M48
HWN72_08760	1466	996	HWN72_08760	NC_999999999.1	1830136	1830879	-	744	protein_coding	hypothetical protein && -	-
HWN72_08765	1971	2566	cobT	NC_999999999.1	1831034	1832848	-	1815	protein_coding	cobaltochelatase subunit CobT && PF11775:Cobalamin biosynthesis protein CobT VWA domain|PF06213:Cobalamin biosynthesis protein CobT	-
HWN72_08770	2602	1991	fsa	NC_999999999.1	1833063	1833713	-	651	protein_coding	fructose-6-phosphate aldolase && PF00923:Transaldolase	-
HWN72_08775	1235	1312	HWN72_08775	NC_999999999.1	1833950	1834573	-	624	protein_coding	DUF4197 domain-containing protein && PF13852:Protein of unknown function (DUF4197)	-
HWN72_08780	738	992	HWN72_08780	NC_999999999.1	1834696	1836861	+	2166	protein_coding	primosomal protein N' && PF00270:DEAD/DEAH box helicase	DEAD
HWN72_08785	157	194	HWN72_08785	NC_999999999.1	1836846	1837748	-	903	protein_coding	CPBP family intramembrane metalloprotease && PF02517:CAAX protease self-immunity	-
HWN72_08790	1235	1423	HWN72_08790	NC_999999999.1	1838418	1838972	+	555	protein_coding	F0F1 ATP synthase subunit delta && PF00213:ATP synthase delta (OSCP) subunit	-
HWN72_08795	19718	24282	HWN72_08795	NC_999999999.1	1838986	1840515	+	1530	protein_coding	F0F1 ATP synthase subunit alpha && PF00306:ATP synthase alpha/beta chain, C terminal domain|PF02874:ATP synthase alpha/beta family, beta-barrel domain|PF00006:ATP synthase alpha/beta family, nucleotide-binding domain	ATP-synt_ab
HWN72_08800	5739	7843	HWN72_08800	NC_999999999.1	1840640	1841515	+	876	protein_coding	F0F1 ATP synthase subunit gamma && PF00231:ATP synthase	-
HWN72_08805	17441	20895	atpD	NC_999999999.1	1841540	1842997	+	1458	protein_coding	F0F1 ATP synthase subunit beta && PF02874:ATP synthase alpha/beta family, beta-barrel domain|PF00006:ATP synthase alpha/beta family, nucleotide-binding domain|PF00306:ATP synthase alpha/beta chain, C terminal domain	ATP-synt_ab
HWN72_08810	413	875	HWN72_08810	NC_999999999.1	1842999	1843256	+	258	protein_coding	ATP synthase F1 subunit epsilon && -	-
HWN72_08815	213	272	HWN72_08815	NC_999999999.1	1843532	1845037	+	1506	protein_coding	hypothetical protein && -	-
HWN72_08820	926	684	HWN72_08820	NC_999999999.1	1845113	1845406	+	294	protein_coding	hypothetical protein && -	-
HWN72_08825	7760	11093	leuA	NC_999999999.1	1845655	1847322	+	1668	protein_coding	2-isopropylmalate synthase && PF08502:LeuA allosteric (dimerisation) domain|PF00682:HMGL-like	HMGL-like
HWN72_08830	284	397	HWN72_08830	NC_999999999.1	1847693	1849102	+	1410	protein_coding	hypothetical protein && -	-
HWN72_08835	174	113	HWN72_08835	NC_999999999.1	1849224	1850396	-	1173	protein_coding	MaoC family dehydratase N-terminal domain-containing protein && PF13452:N-terminal half of MaoC dehydratase	-
HWN72_08840	1418	1629	HWN72_08840	NC_999999999.1	1850572	1851522	+	951	protein_coding	nitronate monooxygenase && PF03060:Nitronate monooxygenase	NPD
HWN72_08845	134	212	HWN72_08845	NC_999999999.1	1851477	1852049	-	573	protein_coding	AHH domain-containing protein && PF14412:A nuclease family of the HNH/ENDO VII superfamily with conserved AHH	-
HWN72_08850	437	522	HWN72_08850	NC_999999999.1	1852046	1852849	-	804	protein_coding	hypothetical protein && -	-
HWN72_08855	275	270	HWN72_08855	NC_999999999.1	1852864	1853292	-	429	protein_coding	flavodoxin family protein && PF03358:NADPH-dependent FMN reductase	FMN_red
HWN72_08860	636	652	recJ	NC_999999999.1	1853472	1855271	+	1800	protein_coding	single-stranded-DNA-specific exonuclease RecJ && PF02272:DHHA1 domain	-
HWN72_08865	12	11	HWN72_08865	NC_999999999.1	1855364	1855439	+	76	protein_coding	tRNA-Glu && -	-
HWN72_08870	0	0	HWN72_08870	NC_999999999.1	1855474	1855548	+	75	protein_coding	tRNA-Glu && -	-
HWN72_08875	108	72	HWN72_08875	NC_999999999.1	1855588	1855663	+	76	protein_coding	tRNA-Glu && -	-
HWN72_08880	177	205	HWN72_08880	NC_999999999.1	1855687	1856412	-	726	protein_coding	extensin family protein && PF06904:Extensin-like protein C-terminus	-
HWN72_08885	4806	5974	HWN72_08885	NC_999999999.1	1856561	1858126	-	1566	protein_coding	amino acid permease && PF13520:Amino acid permease	-
HWN72_08890	734	893	panB	NC_999999999.1	1858314	1859183	+	870	protein_coding	3-methyl-2-oxobutanoate hydroxymethyltransferase && PF02548:Ketopantoate hydroxymethyltransferase	-
HWN72_08895	264	331	HWN72_08895	NC_999999999.1	1859558	1861336	-	1779	protein_coding	tetratricopeptide repeat protein && PF13429:Tetratricopeptide repeat	-
HWN72_08900	741	1067	prsR	NC_999999999.1	1861388	1862755	-	1368	protein_coding	PEP-CTERM-box response regulator transcription factor && PF00158:Sigma-54 interaction domain|PF02954:Bacterial regulatory protein, Fis family|PF00072:Response regulator receiver domain	Sigma54_activat
HWN72_08905	969	1193	prsK	NC_999999999.1	1862755	1864857	-	2103	protein_coding	PEP-CTERM system histidine kinase PrsK && PF02518:Histidine kinase-, DNA gyrase B-, and HSP90-like ATPase	HATPase_c
HWN72_08910	1210	1528	HWN72_08910	NC_999999999.1	1864854	1866239	-	1386	protein_coding	TIGR03013 family PEP-CTERM/XrtA system glycosyltransferase && PF13727:CoA-binding domain|PF02397:Bacterial sugar transferase	-
HWN72_08915	623	821	HWN72_08915	NC_999999999.1	1866387	1867712	-	1326	protein_coding	amidohydrolase && PF01546:Peptidase family M20/M25/M40|PF07687:Peptidase dimerisation domain	Peptidase_M20
HWN72_08920	665	448	HWN72_08920	NC_999999999.1	1867956	1868123	+	168	protein_coding	hypothetical protein && -	-
HWN72_08925	908	1245	HWN72_08925	NC_999999999.1	1868222	1868920	+	699	protein_coding	glutamine amidotransferase && PF00117:Glutamine amidotransferase class-I	GATase
HWN72_08930	254	324	HWN72_08930	NC_999999999.1	1868987	1869271	+	285	protein_coding	hypothetical protein && -	-
HWN72_08935	99	29	HWN72_08935	NC_999999999.1	1869288	1869371	-	84	protein_coding	tRNA-Leu && -	-
HWN72_08940	451	386	HWN72_08940	NC_999999999.1	1869424	1869744	-	321	protein_coding	hypothetical protein && -	-
HWN72_08945	2612	4646	HWN72_08945	NC_999999999.1	1869852	1870673	-	822	protein_coding	inositol monophosphatase && PF00459:Inositol monophosphatase family	-
HWN72_08950	1006	1120	HWN72_08950	NC_999999999.1	1870715	1871137	-	423	protein_coding	hypothetical protein && -	-
HWN72_08955	2967	3954	efp	NC_999999999.1	1871138	1871701	-	564	protein_coding	elongation factor P && PF08207:Elongation factor P (EF-P) KOW-like domain|PF01132:Elongation factor P (EF-P) OB domain|PF09285:Elongation factor P, C-terminal	-
HWN72_08960	562	370	HWN72_08960	NC_999999999.1	1871831	1872208	+	378	protein_coding	hypothetical protein && -	-
HWN72_08965	87	170	HWN72_08965	NC_999999999.1	1872288	1873100	+	813	protein_coding	SDR family oxidoreductase && PF00106:short chain dehydrogenase	adh_short
HWN72_08970	41	28	HWN72_08970	NC_999999999.1	1873115	1873639	+	525	protein_coding	nuclear transport factor 2 family protein && PF13577:SnoaL-like domain	-
HWN72_08975	220	240	HWN72_08975	NC_999999999.1	1873730	1874812	+	1083	protein_coding	ABC transporter substrate-binding protein && PF13458:Periplasmic binding protein	-
HWN72_08980	1361	1774	purQ	NC_999999999.1	1874861	1875538	-	678	protein_coding	phosphoribosylformylglycinamidine synthase subunit PurQ && PF13507:CobB/CobQ-like glutamine amidotransferase domain	-
HWN72_08985	432	408	purS	NC_999999999.1	1875538	1875774	-	237	protein_coding	phosphoribosylformylglycinamidine synthase subunit PurS && -	-
HWN72_08990	331	389	HWN72_08990	NC_999999999.1	1875897	1876811	+	915	protein_coding	SDR family NAD(P)-dependent oxidoreductase && PF00106:short chain dehydrogenase	adh_short
HWN72_08995	471	566	HWN72_08995	NC_999999999.1	1876883	1877980	+	1098	protein_coding	hypothetical protein && -	-
HWN72_09000	319	347	HWN72_09000	NC_999999999.1	1878265	1878624	-	360	protein_coding	DUF2794 domain-containing protein && PF10984:Protein of unknown function (DUF2794)	-
HWN72_09005	3324	3539	HWN72_09005	NC_999999999.1	1878633	1879328	-	696	protein_coding	serine acetyltransferase && PF00132:Bacterial transferase hexapeptide (six repeats)	Hexapep
HWN72_09010	793	579	HWN72_09010	NC_999999999.1	1879468	1880100	-	633	protein_coding	ATPase && -	-
HWN72_09015	1585	1778	HWN72_09015	NC_999999999.1	1880111	1881382	-	1272	protein_coding	heavy-metal-associated domain-containing protein && -	-
HWN72_09020	3009	3224	HWN72_09020	NC_999999999.1	1881452	1882555	+	1104	protein_coding	phosphoribosylformylglycinamidine cyclo-ligase && PF00586:AIR synthase related protein, N-terminal domain|PF02769:AIR synthase related protein, C-terminal domain	-
HWN72_09025	1111	1189	HWN72_09025	NC_999999999.1	1882689	1883639	+	951	protein_coding	phosphoribosylglycinamide formyltransferase && PF04237:YjbR|PF00551:Formyl transferase	-
HWN72_09030	104	164	HWN72_09030	NC_999999999.1	1883636	1884310	-	675	protein_coding	hypothetical protein && -	-
HWN72_09035	498	534	HWN72_09035	NC_999999999.1	1884403	1884648	-	246	protein_coding	hypothetical protein && -	-
HWN72_09040	3435	2971	ndk	NC_999999999.1	1884994	1885416	-	423	protein_coding	nucleoside-diphosphate kinase && PF00334:Nucleoside diphosphate kinase	NDK
HWN72_09045	874	1640	HWN72_09045	NC_999999999.1	1885638	1886081	-	444	protein_coding	DNA polymerase III subunit chi && PF04364:DNA polymerase III chi subunit, HolC	-
HWN72_09050	8406	12237	HWN72_09050	NC_999999999.1	1886103	1887566	-	1464	protein_coding	leucyl aminopeptidase && PF02789:Cytosol aminopeptidase family, N-terminal domain|PF00883:Cytosol aminopeptidase family, catalytic domain	-
HWN72_09055	1569	1236	HWN72_09055	NC_999999999.1	1887662	1889989	+	2328	protein_coding	LPS-assembly protein LptD && PF04453:Organic solvent tolerance protein	-
HWN72_09060	4379	4258	HWN72_09060	NC_999999999.1	1890141	1891532	+	1392	protein_coding	peptidylprolyl isomerase && PF00639:PPIC-type PPIASE domain|PF09312:SurA N-terminal domain	-
HWN72_09065	550	811	pdxA	NC_999999999.1	1891540	1892538	+	999	protein_coding	4-hydroxythreonine-4-phosphate dehydrogenase PdxA && PF04166:Pyridoxal phosphate biosynthetic protein PdxA	-
HWN72_09070	435	497	rsmA	NC_999999999.1	1892678	1893502	+	825	protein_coding	16S rRNA (adenine(1518)-N(6)/adenine(1519)-N(6))-dimethyltransferase RsmA && PF00398:Ribosomal RNA adenine dimethylase	-
HWN72_09075	427	416	HWN72_09075	NC_999999999.1	1893521	1893880	-	360	protein_coding	hypothetical protein && -	-
HWN72_09080	2822	4293	secF	NC_999999999.1	1893978	1894967	-	990	protein_coding	protein translocase subunit SecF && PF02355:Protein export membrane protein|PF07549:SecD/SecF GG Motif	-
HWN72_09085	5988	7629	secD	NC_999999999.1	1894983	1896593	-	1611	protein_coding	protein translocase subunit SecD && PF02355:Protein export membrane protein	-
HWN72_09090	1059	1466	yajC	NC_999999999.1	1896630	1896965	-	336	protein_coding	preprotein translocase subunit YajC && PF02699:Preprotein translocase subunit	-
HWN72_09095	13	0	HWN72_09095	NC_999999999.1	1897247	1897323	+	77	protein_coding	tRNA-Pro && -	-
HWN72_09100	269	151	HWN72_09100	NC_999999999.1	1897486	1897842	+	357	protein_coding	hypothetical protein && -	-
HWN72_09105	62	79	HWN72_09105	NC_999999999.1	1897929	1898342	+	414	protein_coding	holin family protein && PF11351:Holin of 3TMs, for gene-transfer release	-
HWN72_09110	127	174	HWN72_09110	NC_999999999.1	1898378	1898716	+	339	protein_coding	hypothetical protein && -	-
HWN72_09115	256	208	aroQ	NC_999999999.1	1898828	1899265	+	438	protein_coding	type II 3-dehydroquinate dehydratase && PF01220:Dehydroquinase class II	-
HWN72_09120	520	477	HWN72_09120	NC_999999999.1	1899436	1899888	-	453	protein_coding	hypothetical protein && -	-
HWN72_09125	1374	1275	HWN72_09125	NC_999999999.1	1899932	1900396	-	465	protein_coding	Lrp/AsnC family transcriptional regulator && PF01037:AsnC family|PF13412:Winged helix-turn-helix DNA-binding	AsnC_trans_reg
HWN72_09130	726	789	HWN72_09130	NC_999999999.1	1900650	1902533	+	1884	protein_coding	HAMP domain-containing histidine kinase && -	-
HWN72_09135	359	312	HWN72_09135	NC_999999999.1	1902571	1903575	+	1005	protein_coding	WalW protein && -	-
HWN72_09140	26	28	HWN72_09140	NC_999999999.1	1903656	1903731	+	76	protein_coding	tRNA-Ile && -	-
HWN72_09145	155	136	HWN72_09145	NC_999999999.1	1903779	1903855	+	77	protein_coding	tRNA-Pro && -	-
HWN72_09150	462	431	HWN72_09150	NC_999999999.1	1904034	1906487	-	2454	protein_coding	arylsulfatase && PF00884:Sulfatase	Sulfatase
HWN72_09155	172	200	HWN72_09155	NC_999999999.1	1906559	1909363	-	2805	protein_coding	TonB-dependent receptor && PF07715:TonB-dependent Receptor Plug Domain|PF00593:TonB dependent receptor	TonB_dep_Rec
HWN72_09160	151	222	HWN72_09160	NC_999999999.1	1909493	1910269	-	777	protein_coding	hypothetical protein && PF03328:HpcH/HpaI aldolase/citrate lyase family	-
HWN72_09165	259	265	HWN72_09165	NC_999999999.1	1910320	1911021	-	702	protein_coding	GntR family transcriptional regulator && PF00392:Bacterial regulatory proteins, gntR family|PF07729:FCD domain	FCD
HWN72_09170	270	233	HWN72_09170	NC_999999999.1	1911214	1912937	+	1724	protein_coding	TonB-dependent receptor plug domain-containing protein && PF07715:TonB-dependent Receptor Plug Domain	-
HWN72_09175	125	89	HWN72_09175	NC_999999999.1	1912938	1914015	+	1078	protein_coding	TonB-dependent receptor && PF00593:TonB dependent receptor	TonB_dep_Rec
HWN72_09180	183	280	HWN72_09180	NC_999999999.1	1914125	1915438	+	1314	protein_coding	MFS transporter && PF07690:Major Facilitator Superfamily	MFS_1
HWN72_09185	186	254	HWN72_09185	NC_999999999.1	1915431	1916846	+	1416	protein_coding	FAD-binding oxidoreductase && PF01565:FAD binding domain|PF02913:FAD linked oxidases, C-terminal domain	FAD_binding_4
HWN72_09190	25	43	HWN72_09190	NC_999999999.1	1916843	1917352	+	510	protein_coding	hypothetical protein && PF02830:V4R domain	V4R
HWN72_09195	158	267	HWN72_09195	NC_999999999.1	1917349	1918455	+	1107	protein_coding	LLM class flavin-dependent oxidoreductase && PF00296:Luciferase-like monooxygenase	-
HWN72_09200	117	131	HWN72_09200	NC_999999999.1	1918455	1919405	+	951	protein_coding	MBL fold metallo-hydrolase && PF00753:Metallo-beta-lactamase superfamily	Lactamase_B
HWN72_09205	29	60	HWN72_09205	NC_999999999.1	1919467	1919844	+	378	protein_coding	c-type cytochrome && -	-
HWN72_09210	97	156	HWN72_09210	NC_999999999.1	1919841	1920743	+	903	protein_coding	DUF1080 domain-containing protein && PF06439:Domain of Unknown Function (DUF1080)	-
HWN72_09215	50	45	HWN72_09215	NC_999999999.1	1920745	1921335	+	591	protein_coding	gluconate 2-dehydrogenase subunit 3 family protein && PF13618:Gluconate 2-dehydrogenase subunit 3	-
HWN72_09220	235	228	HWN72_09220	NC_999999999.1	1921332	1923056	+	1725	protein_coding	GMC family oxidoreductase && PF05199:GMC oxidoreductase|PF00732:GMC oxidoreductase	-
HWN72_09225	210	236	HWN72_09225	NC_999999999.1	1923458	1924096	+	639	protein_coding	glutathione S-transferase && PF02798:Glutathione S-transferase, N-terminal domain|PF00043:Glutathione S-transferase, C-terminal domain	GST_N
HWN72_09230	21	13	HWN72_09230	NC_999999999.1	1924142	1924291	-	150	protein_coding	hypothetical protein && -	-
HWN72_09235	82	87	HWN72_09235	NC_999999999.1	1924388	1925194	-	807	protein_coding	transporter && PF13557:Putative MetA-pathway of phenol degradation	-
HWN72_09240	111	135	HWN72_09240	NC_999999999.1	1925308	1925751	+	444	protein_coding	hypothetical protein && -	-
HWN72_09245	139	267	HWN72_09245	NC_999999999.1	1925748	1926671	+	924	protein_coding	cation transporter && PF01545:Cation efflux family	-
HWN72_09250	160	201	HWN72_09250	NC_999999999.1	1926793	1927542	-	750	protein_coding	sulfite exporter TauE/SafE family protein && PF01925:Sulfite exporter TauE/SafE	-
HWN72_09255	218	333	HWN72_09255	NC_999999999.1	1927629	1928966	-	1338	protein_coding	amidohydrolase family protein && PF01979:Amidohydrolase family	Amidohydro_1
HWN72_09260	153	175	HWN72_09260	NC_999999999.1	1929005	1932310	-	3306	protein_coding	TonB-dependent receptor && PF13620:Carboxypeptidase regulatory-like domain	-
HWN72_09265	100	94	HWN72_09265	NC_999999999.1	1932903	1933547	-	645	protein_coding	flavin reductase family protein && PF01613:Flavin reductase like domain	Flavin_Reduct
HWN72_09270	212	322	HWN72_09270	NC_999999999.1	1933544	1934335	-	792	protein_coding	GntR family transcriptional regulator && PF07729:FCD domain|PF00392:Bacterial regulatory proteins, gntR family	FCD
HWN72_09275	93	77	HWN72_09275	NC_999999999.1	1934569	1935753	+	1185	protein_coding	ABC transporter substrate-binding protein && PF13458:Periplasmic binding protein	-
HWN72_09280	41	55	HWN72_09280	NC_999999999.1	1935758	1936633	+	876	protein_coding	branched-chain amino acid ABC transporter permease && PF02653:Branched-chain amino acid transport system / permease component	BPD_transp_2
HWN72_09285	273	326	HWN72_09285	NC_999999999.1	1936630	1939119	+	2490	protein_coding	ATP-binding cassette domain-containing protein && PF12399:Branched-chain amino acid ATP-binding cassette transporter|PF00005:ABC transporter|PF02653:Branched-chain amino acid transport system / permease component	BPD_transp_2
HWN72_09290	768	780	HWN72_09290	NC_999999999.1	1939406	1940647	+	1242	protein_coding	putative DNA modification/repair radical SAM protein && -	-
HWN72_09295	319	414	HWN72_09295	NC_999999999.1	1940644	1942047	+	1404	protein_coding	UdgX family uracil-DNA binding protein && PF03167:Uracil DNA glycosylase superfamily|PF13566:Domain of unknown function (DUF4130	UDG
HWN72_09300	2106	1276	HWN72_09300	NC_999999999.1	1942108	1942362	+	255	protein_coding	hypothetical protein && -	-
HWN72_09305	541	575	HWN72_09305	NC_999999999.1	1942496	1943020	+	525	protein_coding	RNA polymerase sigma factor && PF04542:Sigma-70 region 2|PF08281:Sigma-70, region 4	Sigma70_r2
HWN72_09310	625	837	HWN72_09310	NC_999999999.1	1943090	1944016	+	927	protein_coding	FecR domain-containing protein && PF16220:Domain of unknown function (DUF4880)|PF04773:FecR protein	-
HWN72_09315	558	597	HWN72_09315	NC_999999999.1	1944021	1946447	+	2427	protein_coding	TonB-dependent receptor && PF00593:TonB dependent receptor|PF07715:TonB-dependent Receptor Plug Domain	TonB_dep_Rec
HWN72_09320	20	12	HWN72_09320	NC_999999999.1	1946557	1946894	-	338	protein_coding	endonuclease domain-containing protein && PF04480:Protein of unknown function (DUF559)	-
HWN72_09325	995	1257	HWN72_09325	NC_999999999.1	1947021	1950224	+	3204	protein_coding	autotransporter domain-containing protein && -	-
HWN72_09330	69	89	HWN72_09330	NC_999999999.1	1950346	1950756	+	411	protein_coding	hypothetical protein && -	-
HWN72_09335	135	194	HWN72_09335	NC_999999999.1	1950883	1951185	-	303	protein_coding	antibiotic biosynthesis monooxygenase && PF03992:Antibiotic biosynthesis monooxygenase	ABM
HWN72_09340	373	588	HWN72_09340	NC_999999999.1	1951202	1951837	-	636	protein_coding	Dabb family protein && PF07876:Stress responsive A/B Barrel Domain|PF03793:PASTA domain	-
HWN72_09345	383	481	HWN72_09345	NC_999999999.1	1952124	1953425	+	1302	protein_coding	HAMP domain-containing histidine kinase && PF00672:HAMP domain|PF02518:Histidine kinase-, DNA gyrase B-, and HSP90-like ATPase	HATPase_c
HWN72_09350	797	796	fahA	NC_999999999.1	1953573	1954877	+	1305	protein_coding	fumarylacetoacetase && PF01557:Fumarylacetoacetate (FAA) hydrolase family|PF09298:Fumarylacetoacetase N-terminal	FAA_hydrolase
HWN72_09355	2990	3962	cobW	NC_999999999.1	1955344	1956393	+	1050	protein_coding	cobalamin biosynthesis protein CobW && PF02492:CobW/HypB/UreG, nucleotide-binding domain|PF07683:Cobalamin synthesis protein cobW C-terminal domain	-
HWN72_09360	2277	2532	cobN	NC_999999999.1	1956626	1960462	+	3837	protein_coding	cobaltochelatase subunit CobN && PF02514:CobN/Magnesium Chelatase	-
HWN72_09365	966	1312	cobO	NC_999999999.1	1960465	1961073	+	609	protein_coding	cob(I)yrinic acid a%2Cc-diamide adenosyltransferase && PF02572:ATP:corrinoid adenosyltransferase BtuR/CobO/CobP	-
HWN72_09370	206	285	bluB	NC_999999999.1	1961203	1961844	+	642	protein_coding	5%2C6-dimethylbenzimidazole synthase && PF00881:Nitroreductase family	Nitroreductase
HWN72_09375	460	437	HWN72_09375	NC_999999999.1	1961831	1962679	-	849	protein_coding	ABC transporter substrate-binding protein && PF01497:Periplasmic binding protein	Peripla_BP_2
HWN72_09380	459	668	HWN72_09380	NC_999999999.1	1962769	1963761	+	993	protein_coding	iron ABC transporter permease && PF01032:FecCD transport family	-
HWN72_09385	303	523	HWN72_09385	NC_999999999.1	1963755	1964528	+	774	protein_coding	ABC transporter ATP-binding protein && PF00005:ABC transporter	ABC_tran
HWN72_09390	1908	2130	HWN72_09390	NC_999999999.1	1964659	1966608	-	1950	protein_coding	glycogen debranching protein && -	-
HWN72_09395	16589	20433	HWN72_09395	NC_999999999.1	1966927	1969767	-	2841	protein_coding	TonB-dependent receptor && PF07715:TonB-dependent Receptor Plug Domain|PF00593:TonB dependent receptor	TonB_dep_Rec
HWN72_09400	1271	1526	HWN72_09400	NC_999999999.1	1970111	1971544	-	1434	protein_coding	family 43 glycosylhydrolase && PF04616:Glycosyl hydrolases family 43	-
HWN72_09405	539	831	HWN72_09405	NC_999999999.1	1971663	1972667	-	1005	protein_coding	arabinan endo-1%2C5-alpha-L-arabinosidase && PF04616:Glycosyl hydrolases family 43	-
HWN72_09410	2468	2830	HWN72_09410	NC_999999999.1	1972667	1974244	-	1578	protein_coding	alpha-N-arabinofuranosidase && PF06964:Alpha-L-arabinofuranosidase C-terminus	-
HWN72_09415	1597	2601	HWN72_09415	NC_999999999.1	1974266	1975192	-	927	protein_coding	Gfo/Idh/MocA family oxidoreductase && PF01408:Oxidoreductase family, NAD-binding Rossmann fold	GFO_IDH_MocA
HWN72_09420	3581	5249	HWN72_09420	NC_999999999.1	1975196	1976191	-	996	protein_coding	FAH family protein && -	-
HWN72_09425	9244	15306	HWN72_09425	NC_999999999.1	1976253	1977782	-	1530	protein_coding	aldehyde dehydrogenase (NADP(+)) && PF00171:Aldehyde dehydrogenase family	Aldedh
HWN72_09430	838	810	HWN72_09430	NC_999999999.1	1977909	1978649	+	741	protein_coding	FadR family transcriptional regulator && PF07729:FCD domain|PF00392:Bacterial regulatory proteins, gntR family	FCD
HWN72_09435	8050	11346	HWN72_09435	NC_999999999.1	1978907	1980220	-	1314	protein_coding	sugar MFS transporter && PF07690:Major Facilitator Superfamily	MFS_1
HWN72_09440	7797	12525	HWN72_09440	NC_999999999.1	1980377	1981528	+	1152	protein_coding	galactose mutarotase && PF01263:Aldose 1-epimerase	Aldose_epim
HWN72_09445	7104	10804	HWN72_09445	NC_999999999.1	1981550	1983346	+	1797	protein_coding	dihydroxy-acid dehydratase family protein && PF00920:Dehydratase family	ILVD_EDD
HWN72_09450	662	930	HWN72_09450	NC_999999999.1	1983559	1984413	+	855	protein_coding	SMP-30/gluconolactonase/LRE family protein && PF08450:SMP-30/Gluconolaconase/LRE-like region	-
HWN72_09455	1027	986	HWN72_09455	NC_999999999.1	1984534	1985736	+	1203	protein_coding	efflux RND transporter periplasmic adaptor subunit && PF16576:Barrel-sandwich domain of CusB or HlyD membrane-fusion	-
HWN72_09460	468	490	macB	NC_999999999.1	1985742	1987694	+	1953	protein_coding	MacB family efflux pump subunit && PF02687:FtsX-like permease family|PF12704:MacB-like periplasmic core domain|PF00005:ABC transporter	ABC_tran
HWN72_09465	260	321	HWN72_09465	NC_999999999.1	1987697	1989073	+	1377	protein_coding	efflux transporter outer membrane subunit && PF02321:Outer membrane efflux protein	OEP
HWN72_09470	443	827	HWN72_09470	NC_999999999.1	1989059	1990186	-	1128	protein_coding	tetratricopeptide repeat protein && PF13432:Tetratricopeptide repeat	-
HWN72_09475	129	156	HWN72_09475	NC_999999999.1	1990409	1991482	-	1074	protein_coding	helix-turn-helix transcriptional regulator && -	-
HWN72_09480	343	496	HWN72_09480	NC_999999999.1	1991712	1993319	-	1608	protein_coding	phospholipase D family protein && PF13091:PLD-like domain	-
HWN72_09485	29	13	HWN72_09485	NC_999999999.1	1994155	1994494	+	340	protein_coding	transposase && -	-
HWN72_09490	577	482	HWN72_09490	NC_999999999.1	1995044	1996957	-	1914	protein_coding	AMP-binding protein && PF16177:Acetyl-coenzyme A synthetase N-terminus|PF13193:AMP-binding enzyme C-terminal domain|PF00501:AMP-binding enzyme	AMP-binding
HWN72_09495	117	116	HWN72_09495	NC_999999999.1	1996954	1997913	-	960	protein_coding	DMT family transporter && PF00892:EamA-like transporter family	DUF6
HWN72_09500	2276	2572	HWN72_09500	NC_999999999.1	1998043	1999407	+	1365	protein_coding	aromatic ring-hydroxylating dioxygenase subunit alpha && PF00355:Rieske [2Fe-2S] domain|PF00848:Ring hydroxylating alpha subunit (catalytic domain)	-
HWN72_09505	567	555	HWN72_09505	NC_999999999.1	1999449	1999973	+	525	protein_coding	aromatic-ring-hydroxylating dioxygenase subunit beta && PF00866:Ring hydroxylating beta subunit	-
HWN72_09510	1230	1506	HWN72_09510	NC_999999999.1	2000010	2001107	+	1098	protein_coding	NAD(P)-dependent alcohol dehydrogenase && PF08240:Alcohol dehydrogenase GroES-like domain|PF00107:Zinc-binding dehydrogenase	ADH_N
HWN72_09515	390	535	HWN72_09515	NC_999999999.1	2001214	2003880	+	2667	protein_coding	pyruvate%2C phosphate dikinase && PF01326:Pyruvate phosphate dikinase, PEP/pyruvate binding domain|PF02896:PEP-utilising enzyme, TIM barrel domain|PF00391:PEP-utilising enzyme, mobile domain	-
HWN72_09520	728	636	HWN72_09520	NC_999999999.1	2003932	2004894	+	963	protein_coding	dihydrodipicolinate synthase family protein && PF00701:Dihydrodipicolinate synthetase family	-
HWN72_09525	652	801	HWN72_09525	NC_999999999.1	2004915	2005928	+	1014	protein_coding	ketopantoate reductase family protein && PF02558:Ketopantoate reductase PanE/ApbA|PF08546:Ketopantoate reductase PanE/ApbA C terminal	-
HWN72_09530	192	185	HWN72_09530	NC_999999999.1	2005951	2007018	+	1068	protein_coding	tartrate dehydrogenase && PF00180:Isocitrate/isopropylmalate dehydrogenase	-
HWN72_09535	114	107	HWN72_09535	NC_999999999.1	2007057	2008379	+	1323	protein_coding	LLM class flavin-dependent oxidoreductase && PF00296:Luciferase-like monooxygenase	-
HWN72_09540	46	32	HWN72_09540	NC_999999999.1	2008434	2008721	+	288	protein_coding	DUF1330 domain-containing protein && -	-
HWN72_09545	92	51	bphX	NC_999999999.1	2008748	2009167	+	420	protein_coding	BphX family protein && PF06139:BphX-like	-
HWN72_09550	226	142	HWN72_09550	NC_999999999.1	2009181	2009633	-	453	protein_coding	MarR family transcriptional regulator && PF01047:MarR family	MarR
HWN72_09555	1159	1106	HWN72_09555	NC_999999999.1	2009709	2010593	+	885	protein_coding	alpha/beta hydrolase && PF12697:Alpha/beta hydrolase family	-
HWN72_09560	538	614	HWN72_09560	NC_999999999.1	2010590	2011003	+	414	protein_coding	hotdog fold thioesterase && PF03061:Thioesterase superfamily	4HBT
HWN72_09565	153	183	HWN72_09565	NC_999999999.1	2011035	2012630	-	1596	protein_coding	phosphotransferase && PF03109:ABC1 family	ABC1
HWN72_09570	84	44	HWN72_09570	NC_999999999.1	2012623	2013099	-	477	protein_coding	MarR family transcriptional regulator && PF01047:MarR family	MarR
HWN72_09575	963	1082	HWN72_09575	NC_999999999.1	2013220	2014347	+	1128	protein_coding	HlyD family secretion protein && PF16576:Barrel-sandwich domain of CusB or HlyD membrane-fusion	-
HWN72_09580	320	357	HWN72_09580	NC_999999999.1	2014354	2015910	+	1557	protein_coding	multidrug efflux MFS transporter && PF07690:Major Facilitator Superfamily	MFS_1
HWN72_09585	302	280	HWN72_09585	NC_999999999.1	2015918	2017399	+	1482	protein_coding	efflux transporter outer membrane subunit && PF02321:Outer membrane efflux protein	OEP
HWN72_09590	26	40	HWN72_09590	NC_999999999.1	2017919	2018524	+	606	protein_coding	IS5 family transposase && -	-
HWN72_09595	127	149	HWN72_09595	NC_999999999.1	2018640	2019647	+	1008	protein_coding	IS110 family transposase && PF01548:Transposase|PF02371:Transposase IS116/IS110/IS902 family	Transposase_20
HWN72_09600	52	79	HWN72_09600	NC_999999999.1	2020046	2020351	-	306	protein_coding	hypothetical protein && -	-
HWN72_09605	52	37	HWN72_09605	NC_999999999.1	2020403	2020900	-	498	protein_coding	aromatic-ring-hydroxylating dioxygenase subunit beta && PF00866:Ring hydroxylating beta subunit	-
HWN72_09610	175	208	HWN72_09610	NC_999999999.1	2020897	2022072	-	1176	protein_coding	aromatic ring-hydroxylating dioxygenase subunit alpha && PF00355:Rieske [2Fe-2S] domain|PF00848:Ring hydroxylating alpha subunit (catalytic domain)	-
HWN72_09615	389	513	HWN72_09615	NC_999999999.1	2022083	2023084	-	1002	protein_coding	dihydrodipicolinate synthase family protein && PF00701:Dihydrodipicolinate synthetase family	-
HWN72_09620	74	130	HWN72_09620	NC_999999999.1	2023261	2024046	+	786	protein_coding	1%2C6-dihydroxycyclohexa-2%2C4-diene-1-carboxylate dehydrogenase && PF00106:short chain dehydrogenase	adh_short
HWN72_09625	21	55	HWN72_09625	NC_999999999.1	2024062	2024742	-	681	protein_coding	FAD-dependent oxidoreductase && PF14759:Reductase C-terminal	-
HWN72_09630	1457	1192	HWN72_09630	NC_999999999.1	2025029	2028466	-	3438	protein_coding	pyruvate carboxylase && PF00682:HMGL-like|PF02786:Carbamoyl-phosphate synthase L chain, ATP binding domain|PF00289:Carbamoyl-phosphate synthase L chain, N-terminal domain|PF00364:Biotin-requiring enzyme|PF02785:Biotin carboxylase C-terminal domain|PF02436:Conserved carboxylase domain	CPSase_L_D2
HWN72_09635	353	448	HWN72_09635	NC_999999999.1	2028644	2029870	-	1227	protein_coding	FAD-dependent oxidoreductase && PF14759:Reductase C-terminal|PF07992:Pyridine nucleotide-disulphide oxidoreductase	Pyr_redox_2
HWN72_09640	113	139	HWN72_09640	NC_999999999.1	2029987	2030514	-	528	protein_coding	sigma 54-interacting transcriptional regulator && PF02954:Bacterial regulatory protein, Fis family|PF00158:Sigma-54 interaction domain	Sigma54_activat
HWN72_09645	196	307	HWN72_09645	NC_999999999.1	2030769	2031149	-	381	protein_coding	hypothetical protein && -	-
HWN72_09650	922	1222	hcaB	NC_999999999.1	2031222	2032022	-	801	protein_coding	3-(cis-5%2C6-dihydroxycyclohexa-1%2C3-dien-1-yl)propanoate dehydrogenase && PF00106:short chain dehydrogenase	adh_short
HWN72_09655	4692	5167	HWN72_09655	NC_999999999.1	2032065	2033564	-	1500	protein_coding	aldehyde dehydrogenase family protein && PF00171:Aldehyde dehydrogenase family	Aldedh
HWN72_09660	75	207	HWN72_09660	NC_999999999.1	2033584	2033862	-	279	protein_coding	2Fe-2S iron-sulfur cluster binding domain-containing protein && -	-
HWN72_09665	16	40	HWN72_09665	NC_999999999.1	2033867	2034079	-	213	protein_coding	2-hydroxymuconate tautomerase family protein && -	-
HWN72_09670	512	803	HWN72_09670	NC_999999999.1	2034080	2034850	-	771	protein_coding	fumarylacetoacetate hydrolase family protein && PF01557:Fumarylacetoacetate (FAA) hydrolase family	FAA_hydrolase
HWN72_09675	740	860	dmpG	NC_999999999.1	2034861	2035892	-	1032	protein_coding	4-hydroxy-2-oxovalerate aldolase && PF07836:DmpG-like communication domain|PF00682:HMGL-like	HMGL-like
HWN72_09680	763	1004	HWN72_09680	NC_999999999.1	2035889	2036827	-	939	protein_coding	acetaldehyde dehydrogenase (acetylating) && PF01118:Semialdehyde dehydrogenase, NAD binding domain|PF09290:Prokaryotic acetaldehyde dehydrogenase, dimerisation	-
HWN72_09685	402	751	HWN72_09685	NC_999999999.1	2036853	2037665	-	813	protein_coding	fumarylacetoacetate hydrolase family protein && PF01557:Fumarylacetoacetate (FAA) hydrolase family	FAA_hydrolase
HWN72_09690	719	1114	HWN72_09690	NC_999999999.1	2037670	2039154	-	1485	protein_coding	2-hydroxymuconic semialdehyde dehydrogenase && PF00171:Aldehyde dehydrogenase family	Aldedh
HWN72_09695	129	168	HWN72_09695	NC_999999999.1	2039208	2039639	-	432	protein_coding	heme-binding protein && PF03928:Haem-degrading	DUF336
HWN72_09700	869	474	HWN72_09700	NC_999999999.1	2039642	2040565	-	924	protein_coding	catechol 2%2C3-dioxygenase && PF00903:Glyoxalase/Bleomycin resistance protein/Dioxygenase superfamily	Glyoxalase
HWN72_09705	509	561	HWN72_09705	NC_999999999.1	2040585	2041436	-	852	protein_coding	alpha/beta fold hydrolase && PF00561:alpha/beta hydrolase fold	Abhydrolase_1
HWN72_09710	681	759	gstA	NC_999999999.1	2041618	2042223	-	606	protein_coding	glutathione transferase GstA && PF02798:Glutathione S-transferase, N-terminal domain|PF00043:Glutathione S-transferase, C-terminal domain	GST_C
HWN72_09715	314	189	HWN72_09715	NC_999999999.1	2042272	2042751	-	480	protein_coding	aromatic-ring-hydroxylating dioxygenase subunit beta && PF00866:Ring hydroxylating beta subunit	-
HWN72_09720	1581	1512	HWN72_09720	NC_999999999.1	2042748	2044022	-	1275	protein_coding	Rieske 2Fe-2S domain-containing protein && PF00355:Rieske [2Fe-2S] domain|PF00848:Ring hydroxylating alpha subunit (catalytic domain)	-
HWN72_09725	293	402	HWN72_09725	NC_999999999.1	2044019	2045035	-	1017	protein_coding	4-hydroxythreonine-4-phosphate dehydrogenase PdxA && PF04166:Pyridoxal phosphate biosynthetic protein PdxA	-
HWN72_09730	183	173	HWN72_09730	NC_999999999.1	2045019	2045513	-	495	protein_coding	aromatic-ring-hydroxylating dioxygenase subunit beta && PF00866:Ring hydroxylating beta subunit	-
HWN72_09735	1161	1073	HWN72_09735	NC_999999999.1	2045510	2046922	-	1413	protein_coding	Rieske 2Fe-2S domain-containing protein && PF00355:Rieske [2Fe-2S] domain|PF00848:Ring hydroxylating alpha subunit (catalytic domain)	-
HWN72_09740	834	820	bphC	NC_999999999.1	2047212	2048111	+	900	protein_coding	biphenyl-2%2C3-diol 1%2C2-dioxygenase && PF00903:Glyoxalase/Bleomycin resistance protein/Dioxygenase superfamily	Glyoxalase
HWN72_09745	50	17	HWN72_09745	NC_999999999.1	2048162	2048488	+	327	protein_coding	non-heme iron oxygenase ferredoxin subunit && PF00355:Rieske [2Fe-2S] domain	-
HWN72_09750	122	83	HWN72_09750	NC_999999999.1	2048489	2048977	+	489	protein_coding	aromatic-ring-hydroxylating dioxygenase subunit beta && PF00866:Ring hydroxylating beta subunit	-
HWN72_09755	566	388	HWN72_09755	NC_999999999.1	2048999	2050261	+	1263	protein_coding	Rieske 2Fe-2S domain-containing protein && PF00355:Rieske [2Fe-2S] domain|PF00848:Ring hydroxylating alpha subunit (catalytic domain)	-
HWN72_09760	65	49	HWN72_09760	NC_999999999.1	2050258	2050851	+	594	protein_coding	2-hydroxychromene-2-carboxylate isomerase && PF01323:DSBA-like thioredoxin domain	DSBA
HWN72_09765	529	451	HWN72_09765	NC_999999999.1	2050889	2053060	+	2172	protein_coding	TonB-dependent receptor && PF07715:TonB-dependent Receptor Plug Domain|PF00593:TonB dependent receptor	TonB_dep_Rec
HWN72_09770	1097	820	HWN72_09770	NC_999999999.1	2053102	2054762	+	1661	protein_coding	TonB-dependent receptor && PF07715:TonB-dependent Receptor Plug Domain	-
HWN72_09775	480	490	HWN72_09775	NC_999999999.1	2054763	2055576	+	814	protein_coding	TonB-dependent receptor && PF00593:TonB dependent receptor	TonB_dep_Rec
HWN72_09780	310	359	HWN72_09780	NC_999999999.1	2055698	2057197	+	1500	protein_coding	NAD-dependent succinate-semialdehyde dehydrogenase && PF00171:Aldehyde dehydrogenase family	Aldedh
HWN72_09785	228	256	HWN72_09785	NC_999999999.1	2057322	2057939	+	618	protein_coding	UbiX family flavin prenyltransferase && PF02441:Flavoprotein	Flavoprotein
HWN72_09790	168	198	HWN72_09790	NC_999999999.1	2057939	2058508	+	570	protein_coding	hypothetical protein && -	-
HWN72_09795	427	341	HWN72_09795	NC_999999999.1	2058505	2060064	+	1560	protein_coding	FAD-binding oxidoreductase && PF02913:FAD linked oxidases, C-terminal domain|PF01565:FAD binding domain	FAD_binding_4
HWN72_09800	472	601	HWN72_09800	NC_999999999.1	2060099	2061544	+	1446	protein_coding	aldehyde dehydrogenase family protein && PF00171:Aldehyde dehydrogenase family	Aldedh
HWN72_09805	380	340	HWN72_09805	NC_999999999.1	2061565	2063025	+	1461	protein_coding	UbiD family decarboxylase && PF01977:3-octaprenyl-4-hydroxybenzoate carboxy-lyase	-
HWN72_09810	20	23	HWN72_09810	NC_999999999.1	2063022	2063246	+	225	protein_coding	hypothetical protein && -	-
HWN72_09815	435	487	HWN72_09815	NC_999999999.1	2063265	2064731	+	1467	protein_coding	FAD-binding oxidoreductase && PF01565:FAD binding domain	FAD_binding_4
HWN72_09820	49	61	HWN72_09820	NC_999999999.1	2064764	2065129	+	366	protein_coding	cytochrome c && PF13442:Cytochrome C oxidase, cbb3-type, subunit III	-
HWN72_09825	189	281	HWN72_09825	NC_999999999.1	2065113	2065625	-	513	protein_coding	TIGR02444 family protein && PF09523:Protein of unknown function (DUF2390)	-
HWN72_09830	1267	1476	HWN72_09830	NC_999999999.1	2065746	2066606	-	861	protein_coding	alpha/beta fold hydrolase && PF12697:Alpha/beta hydrolase family	-
HWN72_09835	212	162	hpaH	NC_999999999.1	2066756	2067604	+	849	protein_coding	2-oxo-hepta-3-ene-1%2C7-dioic acid hydratase && -	-
HWN72_09840	66	87	HWN72_09840	NC_999999999.1	2067620	2068408	+	789	protein_coding	HpcH/HpaI aldolase/citrate lyase family protein && PF03328:HpcH/HpaI aldolase/citrate lyase family	-
HWN72_09845	132	116	HWN72_09845	NC_999999999.1	2068455	2069588	+	1134	protein_coding	CoA transferase && PF02515:CoA-transferase family III	CoA_transf_3
HWN72_09850	553	644	HWN72_09850	NC_999999999.1	2069604	2070782	-	1179	protein_coding	MFS transporter && PF07690:Major Facilitator Superfamily	MFS_1
HWN72_09855	3399	2796	HWN72_09855	NC_999999999.1	2070957	2071745	-	789	protein_coding	IclR family transcriptional regulator && PF09339:IclR helix-turn-helix domain|PF01614:Bacterial transcriptional regulator	IclR
HWN72_09860	123	101	HWN72_09860	NC_999999999.1	2072031	2072415	-	385	protein_coding	transposase && -	-
HWN72_09865	153	113	HWN72_09865	NC_999999999.1	2072570	2073862	+	1293	protein_coding	IS110 family transposase && PF01548:Transposase|PF02371:Transposase IS116/IS110/IS902 family	Transposase_20
HWN72_09870	184	229	HWN72_09870	NC_999999999.1	2074076	2074940	-	865	protein_coding	transposase && PF13276:HTH-like domain	-
HWN72_09875	220	179	HWN72_09875	NC_999999999.1	2075014	2075493	-	480	protein_coding	hypothetical protein && -	-
HWN72_09880	15	6	HWN72_09880	NC_999999999.1	2075531	2075794	-	264	protein_coding	AlpA family phage regulatory protein && -	-
HWN72_09885	57	44	HWN72_09885	NC_999999999.1	2075844	2076305	-	462	protein_coding	transcriptional regulator && -	-
HWN72_09890	199	237	HWN72_09890	NC_999999999.1	2076654	2076998	+	345	protein_coding	hypothetical protein && PF04956:TrbC/VIRB2 family	-
HWN72_09895	1617	661	traL	NC_999999999.1	2077025	2077312	+	288	protein_coding	type IV conjugative transfer system protein TraL && -	-
HWN72_09900	57	68	HWN72_09900	NC_999999999.1	2077325	2077897	+	573	protein_coding	type IV conjugative transfer system protein TraE && PF05309:TraE protein	-
HWN72_09905	54	53	HWN72_09905	NC_999999999.1	2077897	2078655	+	759	protein_coding	type-F conjugative transfer system secretin TraK && PF06586:TraK protein	-
HWN72_09910	118	141	HWN72_09910	NC_999999999.1	2078648	2079982	+	1335	protein_coding	conjugal transfer protein TraB && PF03743:Bacterial conjugation TrbI-like protein	-
HWN72_09915	41	66	HWN72_09915	NC_999999999.1	2079979	2080869	+	891	protein_coding	DsbC family protein && PF10411:Disulfide bond isomerase protein N-terminus|PF13098:Thioredoxin-like domain	-
HWN72_09920	52	56	HWN72_09920	NC_999999999.1	2080875	2081618	+	744	protein_coding	conjugal transfer protein TraV && -	-
HWN72_09925	99	202	traC	NC_999999999.1	2081618	2084164	+	2547	protein_coding	type IV secretion system protein TraC && PF12846:AAA-like domain|PF11130:F pilus assembly Type-IV secretion system for plasmid transfer	-
HWN72_09930	13	19	HWN72_09930	NC_999999999.1	2084197	2084592	+	396	protein_coding	hypothetical protein && -	-
HWN72_09935	10	14	HWN72_09935	NC_999999999.1	2084589	2084996	+	408	protein_coding	type-F conjugative transfer system protein TrbI && PF09677:Type-F conjugative transfer system protein (TrbI_Ftype)	-
HWN72_09940	10	10	HWN72_09940	NC_999999999.1	2084983	2085507	+	525	protein_coding	S26 family signal peptidase && PF10502:Signal peptidase, peptidase S26	-
HWN72_09945	11	28	traW	NC_999999999.1	2085504	2086148	+	645	protein_coding	type-F conjugative transfer system protein TraW && -	-
HWN72_09950	14	24	HWN72_09950	NC_999999999.1	2086145	2087173	+	1029	protein_coding	TraU family protein && PF06834:TraU protein	-
HWN72_09955	31	25	trbC	NC_999999999.1	2087170	2087934	+	765	protein_coding	type-F conjugative transfer system pilin assembly protein TrbC && PF09673:Type-F conjugative transfer system pilin assembly protein	-
HWN72_09960	44	34	HWN72_09960	NC_999999999.1	2087931	2089652	+	1722	protein_coding	conjugal transfer protein TraN && PF06986:Type-1V conjugative transfer system mating pair stabilisation	-
HWN72_09965	31	14	HWN72_09965	NC_999999999.1	2089633	2090469	+	837	protein_coding	conjugal transfer protein TraF && PF13728:F plasmid transfer operon protein	-
HWN72_09970	71	75	HWN72_09970	NC_999999999.1	2090471	2091895	+	1425	protein_coding	conjugal transfer protein TraH && PF06122:Conjugative relaxosome accessory transposon protein	-
HWN72_09975	130	110	HWN72_09975	NC_999999999.1	2091935	2094637	+	2703	protein_coding	conjugal transfer protein TraG N-terminal domain-containing protein && PF07916:TraG-like protein, N-terminal region	-
HWN72_09980	466	240	HWN72_09980	NC_999999999.1	2094642	2094872	-	231	protein_coding	hypothetical protein && -	-
HWN72_09985	1481	1327	HWN72_09985	NC_999999999.1	2094970	2098263	-	3294	protein_coding	ATP-binding protein && PF04465:Protein of unknown function (DUF499)	-
HWN72_09990	1077	969	HWN72_09990	NC_999999999.1	2098277	2101123	-	2847	protein_coding	DUF1156 domain-containing protein && PF06634:Protein of unknown function (DUF1156)	-
[truncated: 5,189 more rows]
